# Supplementary material for: 2-Chloro-N-(4-chloro-3-iodo­phen­yl)-4-(methyl­sulfon­yl)benzamide
Source: Acta Crystallogr Sect E Struct Rep Online. 2011 Dec 21;68(Pt 1):o189. doi: 10.1107/S1600536811053633 (PMC3254527; doi:10.1107/S1600536811053633)
Supplement: Supplementary file 2 [file e-68-0o189-Isup2.hkl]

# 
# h,k,l, Fc-squared, Fo-squared, sigma(Fo-squared) and status flag 
# 
data_I
_shelx_title ' 1 in P-1 ' 
_shelx_refln_list_code          4 
_shelx_F_calc_maximum      185.14 
_exptl_crystal_F_000       456.00 
_reflns_d_resolution_high  0.8000 
 
loop_ 
 _symmetry_equiv_pos_as_xyz 
 'x, y, z' 
 '-x, -y, -z' 
 
_cell_length_a     8.8694 
_cell_length_b    10.3837 
_cell_length_c    10.4288 
_cell_angle_alpha 103.862 
_cell_angle_beta   96.452 
_cell_angle_gamma 114.949 
 
_shelx_F_squared_multiplier     1.000 
 
loop_ 
 _refln_index_h 
 _refln_index_k 
 _refln_index_l 
 _refln_F_squared_calc 
 _refln_F_squared_meas 
 _refln_F_squared_sigma 
 _refln_observed_status 
   2   0   0     6258.40     6369.60     44.69 o 
   3   0   0     4007.60     3959.97     37.17 o 
   4   0   0     1023.96      993.33     20.68 o 
   5   0   0      308.80      289.88     10.07 o 
   6   0   0      297.46      291.89     20.49 o 
   7   0   0       64.98       66.98      6.99 o 
   8   0   0      336.06      336.74     16.80 o 
   9   0   0      155.71      146.46     15.76 o 
 -10   1   0       53.24       60.35     23.70 o 
  -9   1   0      133.51      127.98     10.97 o 
  -8   1   0       52.95       48.54      6.61 o 
  -7   1   0      186.04      184.46     11.12 o 
  -6   1   0     1712.23     1683.90     33.01 o 
  -5   1   0     3873.94     3900.67     52.45 o 
  -4   1   0      383.35      394.05     10.82 o 
  -3   1   0     1212.95     1239.43     14.17 o 
  -2   1   0     8082.13     7872.15     53.00 o 
   1   1   0     1219.08     1406.70     23.50 o 
   2   1   0     8458.35     8213.05     82.86 o 
   3   1   0     2068.39     2228.92     40.73 o 
   4   1   0      774.30      809.37     19.44 o 
   5   1   0        4.20       12.58      3.57 o 
   6   1   0      143.94      139.43      9.56 o 
   7   1   0      131.88      135.92     10.58 o 
   8   1   0      339.12      370.97     18.31 o 
   9   1   0       52.32       42.79      6.91 o 
 -10   2   0        0.67       -5.32      5.32 o 
  -9   2   0       33.72       37.96      6.21 o 
  -8   2   0      473.81      507.53     19.92 o 
  -7   2   0      659.89      651.86     20.85 o 
  -6   2   0        1.61        6.61      3.67 o 
  -5   2   0       25.57       32.30      4.17 o 
  -4   2   0     3321.68     3423.26     36.31 o 
  -3   2   0     2233.21     2191.04     21.04 o 
  -2   2   0       67.12       61.48      2.88 o 
  -1   2   0     4486.53     4544.54     40.49 o 
   0   2   0     7162.60     7114.72     69.48 o 
   1   2   0     8962.62     9098.20     87.22 o 
   2   2   0     3588.78     3722.92     44.79 o 
   3   2   0      787.10      793.05     24.48 o 
   4   2   0     1714.12     1709.86     40.53 o 
   5   2   0     1117.08     1097.82     27.34 o 
   6   2   0        4.39        8.45      3.16 o 
   7   2   0        8.97        9.64      5.29 o 
   8   2   0       17.13       14.88      3.78 o 
 -10   3   0       43.30       61.95     13.64 o 
  -9   3   0      655.74      607.22     23.19 o 
  -8   3   0        0.53        1.71      2.86 o 
  -7   3   0      163.73      157.78     10.22 o 
  -6   3   0     1060.06     1074.49     25.28 o 
  -5   3   0      580.56      529.43     15.15 o 
  -4   3   0      949.78      938.70     16.74 o 
  -3   3   0     6112.52     5896.08     59.12 o 
  -2   3   0       26.65       23.61      2.24 o 
  -1   3   0    11174.16    10937.08     91.15 o 
   0   3   0    11588.95    11503.47     94.30 o 
   1   3   0      721.97      696.20     16.47 o 
   2   3   0     3394.51     3501.44     52.83 o 
   3   3   0     2781.05     2677.83     58.13 o 
   4   3   0      923.41      894.69     33.08 o 
   5   3   0      892.80      890.84     25.34 o 
   6   3   0      222.79      228.47     13.57 o 
   7   3   0       87.68       90.42      9.34 o 
   8   3   0       21.13       17.73      5.83 o 
 -10   4   0       90.67       66.71     11.19 o 
  -9   4   0        3.75        5.93      5.77 o 
  -8   4   0       52.94       52.18      6.60 o 
  -7   4   0     1878.89     1862.26     37.69 o 
  -6   4   0      491.48      499.69     17.03 o 
  -5   4   0     2367.03     2468.24     40.11 o 
  -4   4   0     1144.95     1246.48     23.78 o 
  -3   4   0     5356.04     5317.05     61.45 o 
  -2   4   0     5101.38     5198.77     59.38 o 
  -1   4   0     3991.31     4022.84     43.01 o 
   0   4   0      419.28      483.24     38.91 o 
   1   4   0     5258.12     5328.44    113.63 o 
   2   4   0     1150.05     1186.86     26.88 o 
   3   4   0     1379.23     1386.00     38.75 o 
   4   4   0       78.68       79.46     10.06 o 
   5   4   0        0.44        2.07      4.29 o 
   6   4   0        3.00        1.84      3.21 o 
   7   4   0      346.20      337.48     18.48 o 
 -10   5   0       10.19       15.80      6.81 o 
  -9   5   0      417.03      406.88     19.15 o 
  -8   5   0      815.67      787.31     25.40 o 
  -7   5   0      625.22      657.40     21.76 o 
  -6   5   0        1.89        7.17      5.12 o 
  -5   5   0     1568.45     1608.22     38.46 o 
  -4   5   0      953.10      886.32     25.97 o 
  -3   5   0     3600.89     3665.09     92.79 o 
  -2   5   0      959.93     1017.21     27.25 o 
  -1   5   0        1.45       69.42      7.00 o 
   0   5   0      787.55      737.53     19.08 o 
   1   5   0     3196.47     3167.13     84.40 o 
   2   5   0      934.20      949.76     44.37 o 
   3   5   0      518.31      548.45     25.46 o 
   4   5   0      142.06      144.12     14.32 o 
   5   5   0      826.17      770.75     33.80 o 
   6   5   0        1.30        3.20      6.28 o 
 -11   6   0       71.27       85.30     13.82 o 
 -10   6   0      230.97      277.62     22.59 o 
  -9   6   0      165.95      170.33     12.77 o 
  -8   6   0      126.38      144.14     12.98 o 
  -7   6   0      493.53      478.48     24.41 o 
  -6   6   0      659.75      734.01     41.41 o 
  -5   6   0      744.33      829.77     27.50 o 
  -4   6   0      450.98      427.86     38.07 o 
  -3   6   0      126.25      166.29     11.40 o 
  -2   6   0      361.72      335.30     16.27 o 
  -1   6   0     2153.07     2018.74     63.23 o 
   0   6   0     3545.94     3456.03     55.51 o 
   1   6   0        3.56        4.72      5.46 o 
   2   6   0       72.09       74.21     13.18 o 
   3   6   0      886.73      927.98     64.63 o 
   4   6   0      230.48      262.77     20.13 o 
   5   6   0        7.37        9.56      9.30 o 
   6   6   0        0.03        4.03      3.95 o 
 -10   7   0      117.55      137.69     22.34 o 
  -9   7   0       43.18       33.15      7.09 o 
  -8   7   0      463.98      474.48     37.71 o 
  -7   7   0      357.17      378.27     32.35 o 
  -6   7   0     1049.53     1051.33     34.00 o 
  -5   7   0       75.39       83.80     20.38 o 
  -4   7   0       95.81       80.45      8.86 o 
  -3   7   0     1904.76     1875.25     44.98 o 
  -2   7   0     3786.37     3867.42     70.87 o 
  -1   7   0       37.00       36.63      9.42 o 
   0   7   0      125.74      130.39      8.86 o 
   1   7   0     1351.04     1341.27     58.34 o 
   2   7   0      603.85      617.13     40.75 o 
   3   7   0       74.95       62.98     10.00 o 
   4   7   0       18.52       27.02      7.93 o 
   5   7   0       46.72       52.04     16.04 o 
 -10   8   0       77.33       67.09     16.49 o 
  -9   8   0      106.57       95.82     18.29 o 
  -8   8   0      387.69      456.72     24.57 o 
  -7   8   0      211.82      202.19     15.79 o 
  -6   8   0      231.01      214.30     15.70 o 
  -5   8   0      425.55      404.23     21.08 o 
  -4   8   0     1788.71     1800.96     46.75 o 
  -3   8   0       77.33       63.23      8.61 o 
  -2   8   0        9.67        8.01      5.38 o 
  -1   8   0      318.75      329.52     15.19 o 
   0   8   0      763.70      764.03     23.55 o 
   1   8   0      147.11      140.33     19.90 o 
   2   8   0      445.30      369.24     33.68 o 
   3   8   0        2.65        6.42      5.91 o 
   4   8   0      256.77      265.09     22.92 o 
 -10   9   0      493.51      482.28     43.84 o 
  -9   9   0      101.30      103.58     12.76 o 
  -8   9   0      270.17      208.60     17.04 o 
  -7   9   0      333.46      357.92     21.80 o 
  -6   9   0      545.09      558.48     26.71 o 
  -5   9   0      206.54      198.68     26.39 o 
  -4   9   0        0.43        5.04      5.21 o 
  -3   9   0       71.86       68.62     14.70 o 
  -2   9   0      486.20      453.15     33.29 o 
  -1   9   0      482.87      496.99     36.26 o 
   0   9   0      432.46      421.27     34.79 o 
   1   9   0       97.95      104.49     18.53 o 
   2   9   0      435.73      467.08     40.40 o 
   3   9   0        0.54        8.06      6.16 o 
  -9  10   0       19.04       31.58     11.97 o 
  -8  10   0      337.35      339.32     34.40 o 
  -7  10   0      322.60      330.78     28.92 o 
  -6  10   0       11.63       28.59      6.52 o 
  -5  10   0       41.45       25.89      6.43 o 
  -4  10   0      237.66      247.45     20.50 o 
  -3  10   0      567.38      587.22     39.62 o 
  -2  10   0      469.48      460.27     36.13 o 
  -1  10   0       35.33       36.27     11.56 o 
   0  10   0      313.19      358.86     34.31 o 
   1  10   0      154.90      183.96     25.87 o 
  -9  11   0      222.71      201.39     29.50 o 
  -8  11   0       58.47      117.57     22.21 o 
  -7  11   0       22.50       37.75      8.85 o 
  -6  11   0      115.54      115.18     13.67 o 
  -5  11   0      476.67      493.14     30.76 o 
  -4  11   0       98.29       90.31     16.72 o 
  -3  11   0       24.36       23.67     10.29 o 
  -2  11   0       24.85       80.39     17.15 o 
  -1  11   0       22.61       34.31     10.90 o 
   0  11   0       20.83       12.99     10.66 o 
  -7  12   0      221.87      221.65     19.83 o 
  -6  12   0       48.36       53.27     10.21 o 
  -5  12   0        1.66        7.52      6.75 o 
  -4  12   0       31.30       29.95     11.16 o 
  -3  12   0       16.70       12.28      8.23 o 
  -2  12   0        9.11       11.66      6.17 o 
   2 -12   1        0.90        1.60      5.63 o 
   3 -12   1      335.77      341.39     34.23 o 
   4 -12   1      155.10      149.16     22.49 o 
   5 -12   1       43.46       46.25     12.81 o 
   6 -12   1        4.18        9.24      6.35 o 
   7 -12   1       33.53       31.18     11.74 o 
   8 -12   1       67.39       78.34     12.25 o 
   0 -11   1        8.32        9.57      7.55 o 
   1 -11   1       44.16       27.55     10.87 o 
   2 -11   1       47.80       27.50      9.74 o 
   3 -11   1      281.48      297.68     30.24 o 
   4 -11   1      249.27      264.11     28.09 o 
   5 -11   1       65.46       61.37     10.54 o 
   6 -11   1      306.93      320.36     27.77 o 
   7 -11   1      353.97      376.15     24.86 o 
   8 -11   1       31.29       32.44      7.79 o 
   9 -11   1       11.77       29.71     12.17 o 
  -2 -10   1       66.00       33.95     12.18 o 
  -1 -10   1       65.04       48.97     13.82 o 
   0 -10   1      225.68      204.82     26.10 o 
   1 -10   1      304.85      296.23     29.83 o 
   2 -10   1      807.62      794.23     48.14 o 
   3 -10   1       10.43        7.00      5.40 o 
   4 -10   1      429.76      447.44     25.33 o 
   5 -10   1      874.36      836.95     55.01 o 
   6 -10   1      199.33      189.38     22.27 o 
   7 -10   1       21.79       24.53      6.59 o 
   8 -10   1       59.45       76.31     11.60 o 
   9 -10   1      147.92      152.83     16.23 o 
  -3  -9   1        8.33        0.31      5.42 o 
  -2  -9   1        5.49       -1.49      6.06 o 
  -1  -9   1       19.71       10.27      7.01 o 
   0  -9   1     1234.78     1311.81     62.54 o 
   1  -9   1      108.44      105.41     16.75 o 
   2  -9   1      791.79      698.16     41.99 o 
   3  -9   1      809.21      787.85     43.87 o 
   4  -9   1      843.34      845.06     42.40 o 
   5  -9   1        0.80        4.61      4.62 o 
   6  -9   1        0.87        3.13      3.71 o 
   7  -9   1      266.03      274.76     19.57 o 
   8  -9   1      365.23      342.29     37.60 o 
   9  -9   1       99.88       70.37     11.16 o 
  10  -9   1       16.47        3.04      6.70 o 
  -4  -8   1        0.62        5.96      4.99 o 
  -3  -8   1      224.19      236.52     19.74 o 
  -2  -8   1     1108.93     1094.18     57.99 o 
  -1  -8   1        0.53       -5.26      5.26 o 
   0  -8   1      932.79      958.48     49.47 o 
   1  -8   1       55.76       57.70      5.75 o 
   2  -8   1     1028.52     1001.50     47.83 o 
   3  -8   1      399.46      368.05     21.22 o 
   4  -8   1      218.59      222.23     16.27 o 
   5  -8   1      257.84      258.99     17.06 o 
   6  -8   1     1525.55     1513.50     44.21 o 
   7  -8   1      321.19      321.74     20.32 o 
   8  -8   1       37.72       29.46      9.94 o 
   9  -8   1       97.90       94.45     18.27 o 
  10  -8   1      184.50      190.73     26.77 o 
  -5  -7   1      106.39      116.63     12.23 o 
  -4  -7   1      124.56      137.54     15.01 o 
  -3  -7   1       14.90        5.37      4.51 o 
  -2  -7   1       18.70       21.44      8.84 o 
  -1  -7   1      371.13      372.25     29.14 o 
   0  -7   1     1369.12     1381.99     28.52 o 
   1  -7   1     3749.80     3650.23     97.39 o 
   2  -7   1      213.19      207.37     19.40 o 
   3  -7   1      574.22      570.60     23.38 o 
   4  -7   1     5071.06     5048.55     85.47 o 
   5  -7   1     1570.60     1477.81     40.94 o 
   6  -7   1      150.00      128.71     17.78 o 
   7  -7   1      107.31      126.95     12.51 o 
   8  -7   1      354.32      376.59     22.15 o 
   9  -7   1      172.75      177.99     15.91 o 
  10  -7   1      130.12      107.46     19.83 o 
  -6  -6   1      111.33      118.34     11.47 o 
  -5  -6   1      193.77      208.14     18.52 o 
  -4  -6   1       40.06       54.91      9.41 o 
  -3  -6   1        1.14        3.76      7.76 o 
  -2  -6   1     1514.68     1542.10     61.15 o 
  -1  -6   1     2328.48     2223.77     71.95 o 
   0  -6   1     1338.24     1328.32     26.25 o 
   1  -6   1      328.60      351.93     23.89 o 
   2  -6   1     4997.69     5094.58     81.25 o 
   3  -6   1     4931.25     4880.95    106.43 o 
   4  -6   1      206.32      193.03     12.72 o 
   5  -6   1      173.95      169.06     18.40 o 
   6  -6   1      417.27      463.23     22.95 o 
   7  -6   1      362.02      390.27     20.84 o 
   8  -6   1      348.08      318.82     16.68 o 
   9  -6   1      192.28      205.38     16.64 o 
  10  -6   1       12.93       24.39      5.73 o 
  -7  -5   1      173.01      185.09     14.18 o 
  -6  -5   1       17.55       26.17      5.93 o 
  -5  -5   1      166.04      160.46     12.42 o 
  -4  -5   1       93.67       87.01     10.92 o 
  -3  -5   1     3909.13     3803.05     57.42 o 
  -2  -5   1      398.77      415.68     28.41 o 
  -1  -5   1       76.64       88.15     12.20 o 
   0  -5   1      940.37      934.11     19.34 o 
   1  -5   1      647.96      629.92     29.62 o 
   2  -5   1     2655.75     2665.22     49.14 o 
   3  -5   1     1524.67     1488.33     34.59 o 
   4  -5   1      199.28      188.18     11.94 o 
   5  -5   1     3636.32     3678.51     65.94 o 
   6  -5   1      677.01      670.67     21.12 o 
   7  -5   1      475.18      480.29     18.72 o 
   8  -5   1       46.37       44.46      6.45 o 
   9  -5   1       34.62       23.64      7.19 o 
  10  -5   1      100.14       99.06     10.06 o 
  -7  -4   1        0.54        7.12      3.90 o 
  -6  -4   1      300.70      325.64     17.05 o 
  -5  -4   1      853.81      916.38     27.72 o 
  -4  -4   1      467.98      428.90     21.80 o 
  -3  -4   1       76.23       75.05      5.57 o 
  -2  -4   1       11.39       25.22      3.45 o 
  -1  -4   1     1241.40     1306.97     44.61 o 
   0  -4   1     2709.84     2694.25     38.30 o 
   1  -4   1     7167.96     7183.60     67.31 o 
   2  -4   1      441.97      451.24     11.30 o 
   3  -4   1     4280.95     4287.05     46.26 o 
   4  -4   1     2549.26     2550.11     39.41 o 
   5  -4   1     3399.81     3441.82     50.14 o 
   6  -4   1        0.66        2.65      2.87 o 
   7  -4   1     1769.78     1879.28     40.81 o 
   8  -4   1      166.50      185.65     12.23 o 
   9  -4   1      149.40      173.21     12.60 o 
  10  -4   1        0.97        0.50      2.99 o 
  -8  -3   1        0.63        2.36      4.29 o 
  -7  -3   1      691.54      681.97     25.02 o 
  -6  -3   1      556.27      539.11     20.64 o 
  -5  -3   1       93.48       96.22      7.09 o 
  -4  -3   1        1.44        6.86      4.45 o 
  -3  -3   1     1616.30     1625.54     43.94 o 
  -2  -3   1     1172.00     1117.02     19.48 o 
  -1  -3   1     5674.04     5743.20     59.51 o 
   0  -3   1     1965.55     2005.50     28.75 o 
   1  -3   1     3247.39     3236.85     34.02 o 
   2  -3   1    22155.38    20684.05    146.26 o 
   3  -3   1     6568.25     6314.80     48.68 o 
   4  -3   1        5.59        6.39      1.83 o 
   5  -3   1     2076.26     2114.48     36.85 o 
   6  -3   1      157.40      161.07      9.59 o 
   7  -3   1     1338.46     1302.42     30.83 o 
   8  -3   1      271.13      272.71     14.67 o 
   9  -3   1        9.37       19.49      5.27 o 
  10  -3   1       14.80       20.91      5.23 o 
  -9  -2   1       58.90       60.92     19.08 o 
  -8  -2   1      152.89      156.88     12.73 o 
  -7  -2   1      466.19      476.45     19.95 o 
  -6  -2   1      297.67      283.40     14.13 o 
  -5  -2   1     1350.14     1420.42     30.60 o 
  -4  -2   1     2518.97     2463.11     50.28 o 
  -3  -2   1     2097.99     2155.85     42.31 o 
  -2  -2   1     1174.49     1148.50     21.08 o 
  -1  -2   1     2742.60     2828.98     42.60 o 
   0  -2   1       64.47       63.84      4.32 o 
   1  -2   1     9156.24     9201.64     75.46 o 
   2  -2   1    34277.52    28991.91    180.41 o 
   3  -2   1      212.15      248.92      5.94 o 
   4  -2   1     1157.47     1212.45     17.77 o 
   5  -2   1     2479.81     2471.17     38.91 o 
   6  -2   1     1700.20     1688.54     33.15 o 
   7  -2   1       20.45       18.64      3.95 o 
   8  -2   1        1.50       22.15      5.36 o 
   9  -2   1      105.22      107.78     12.42 o 
  10  -2   1       61.12       61.34     16.20 o 
  -9  -1   1       21.49       24.31      5.66 o 
  -8  -1   1      219.95      212.75     13.69 o 
  -7  -1   1       28.01       37.36      4.85 o 
  -6  -1   1     1195.34     1207.56     28.67 o 
  -5  -1   1     2478.97     2492.96     40.70 o 
  -4  -1   1     1173.55     1186.25     23.65 o 
  -3  -1   1       98.58      118.22      5.43 o 
  -2  -1   1     1851.29     2003.09     26.10 o 
  -1  -1   1      554.73      537.37      9.37 o 
   1  -1   1      349.67      392.49      5.05 o 
   2  -1   1     5945.22     6211.54     43.52 o 
   3  -1   1     2918.90     2765.71     24.81 o 
   4  -1   1     9439.17     9366.11    104.48 o 
   5  -1   1      555.10      614.45     17.58 o 
   6  -1   1      259.33      243.46     11.97 o 
   7  -1   1      716.37      732.71     22.92 o 
   8  -1   1      112.43      123.60     10.23 o 
   9  -1   1        9.86        4.95      3.57 o 
  -9   0   1       27.84       27.15     10.97 o 
  -8   0   1      257.78      262.56     14.54 o 
  -7   0   1      566.62      542.74     20.89 o 
  -6   0   1      826.38      798.14     18.95 o 
  -5   0   1       28.12       39.96      3.86 o 
  -4   0   1     2517.52     2595.72     36.87 o 
  -3   0   1      337.21      357.17      7.68 o 
  -2   0   1     6360.17     6334.32     40.67 o 
  -1   0   1      797.40      799.39     19.37 o 
   1   0   1     2134.30     2178.65     21.70 o 
   2   0   1    33595.00    29287.65    199.75 o 
   3   0   1      462.13      428.48     10.03 o 
   4   0   1      161.16      154.79      6.48 o 
   5   0   1      324.74      312.54     10.51 o 
   6   0   1      996.36     1032.48     26.04 o 
   7   0   1      305.77      296.67     14.78 o 
   8   0   1        5.45        6.70      5.56 o 
   9   0   1       48.20       54.42     10.00 o 
 -10   1   1      162.40      139.50     15.69 o 
  -9   1   1       53.17       46.58      6.78 o 
  -8   1   1      476.47      450.51     18.91 o 
  -7   1   1      603.77      604.94     25.56 o 
  -6   1   1      230.49      252.72     11.48 o 
  -5   1   1     3070.28     3212.20     45.01 o 
  -4   1   1     5005.69     4909.73     42.96 o 
  -3   1   1     4464.55     4487.54     34.68 o 
  -2   1   1       71.39       96.52      2.92 o 
  -1   1   1     1051.08     1076.41     23.06 o 
   0   1   1    14339.84    13113.89    351.36 o 
   1   1   1       83.16      131.28      5.07 o 
   2   1   1     3213.85     3493.09     36.85 o 
   3   1   1       69.37       87.13      7.37 o 
   4   1   1     3828.80     3874.03     51.88 o 
   5   1   1     2118.20     2127.83     37.84 o 
   6   1   1      506.28      550.10     16.14 o 
   7   1   1       27.25       44.46      5.19 o 
   8   1   1      340.95      322.43     17.23 o 
   9   1   1       35.32       20.20      6.46 o 
 -10   2   1      136.26      145.72     15.78 o 
  -9   2   1      607.78      643.68     23.63 o 
  -8   2   1        0.46       13.43      4.63 o 
  -7   2   1       37.25       31.44      4.86 o 
  -6   2   1     3360.59     3380.22     49.57 o 
  -5   2   1     5380.91     5258.81     54.10 o 
  -4   2   1       13.33       13.64      2.43 o 
  -3   2   1     1999.26     2113.33     20.10 o 
  -2   2   1     9765.70     9458.11     71.44 o 
  -1   2   1     4676.03     4703.18     50.82 o 
   0   2   1      969.41     1070.12     12.68 o 
   1   2   1     4338.93     4453.11     42.47 o 
   2   2   1     1942.65     1941.23     35.65 o 
   3   2   1     3045.03     3192.37     57.48 o 
   4   2   1      959.25     1010.95     31.21 o 
   5   2   1      193.09      198.52     11.02 o 
   6   2   1       89.04      104.88      8.93 o 
   7   2   1       82.62       90.36      7.45 o 
   8   2   1       28.10       33.29      8.63 o 
 -10   3   1       10.39       17.83      7.36 o 
  -9   3   1       17.48       17.62      4.36 o 
  -8   3   1      336.75      346.74     17.37 o 
  -7   3   1     2776.72     2613.33     54.29 o 
  -6   3   1      214.52      198.96      8.16 o 
  -5   3   1        6.67        6.98      1.57 o 
  -4   3   1     3277.41     3374.87     37.14 o 
  -3   3   1     1149.73     1037.49     22.82 o 
  -2   3   1      903.65      921.39     23.70 o 
  -1   3   1     2451.30     2445.88     27.64 o 
   0   3   1        8.40        8.88      2.15 o 
   1   3   1     1520.16     1400.94     19.51 o 
   2   3   1     1754.70     1596.11     41.77 o 
   3   3   1     1976.21     2037.93     37.84 o 
   4   3   1      457.66      470.08     22.10 o 
   5   3   1      879.94      835.90     24.72 o 
   6   3   1      156.40      166.04     11.69 o 
   7   3   1      175.17      180.51     12.96 o 
 -10   4   1       26.77       30.91      8.35 o 
  -9   4   1      788.39      753.17     34.21 o 
  -8   4   1      182.68      193.64     11.80 o 
  -7   4   1       73.53       81.89      9.18 o 
  -6   4   1      185.03      172.43      7.79 o 
  -5   4   1     2875.77     2784.54     39.57 o 
  -4   4   1     1973.38     2052.41     39.62 o 
  -3   4   1     2363.78     2466.96     61.42 o 
  -2   4   1     1957.11     2115.58     37.20 o 
  -1   4   1     7818.09     7921.99     83.64 o 
   0   4   1     2505.99     2470.65     46.49 o 
   1   4   1      630.91      551.65     17.52 o 
   2   4   1      131.08      130.59     15.45 o 
   3   4   1      561.74      538.30     24.36 o 
   4   4   1      116.24      137.26     12.97 o 
   5   4   1      492.90      546.43     27.62 o 
   6   4   1        2.39        6.19      3.71 o 
   7   4   1        7.74       17.54      7.06 o 
 -11   5   1      130.28       87.40     13.86 o 
 -10   5   1      214.10      228.71     23.24 o 
  -9   5   1       56.73       88.04     14.20 o 
  -8   5   1       78.56       82.83      8.19 o 
  -7   5   1     1892.14     1931.30     56.44 o 
  -6   5   1     2389.54     2466.58     79.18 o 
  -5   5   1     2625.18     2709.28     80.84 o 
  -4   5   1      195.87      253.98     12.87 o 
  -3   5   1     2011.69     1884.90     39.81 o 
  -2   5   1     1281.16     1281.88     48.53 o 
  -1   5   1     1279.65     1384.64     33.84 o 
   0   5   1      517.98      533.34     17.54 o 
   1   5   1      787.41      805.29     23.23 o 
   2   5   1      100.35      125.14     16.03 o 
   3   5   1     1144.37     1215.74     40.14 o 
   4   5   1      228.97      224.29     17.68 o 
   5   5   1       25.03       23.78      6.94 o 
   6   5   1        6.61        8.68      4.53 o 
 -11   6   1       23.89       17.53      6.71 o 
 -10   6   1       65.44       68.76     12.02 o 
  -9   6   1      262.40      261.17     28.51 o 
  -8   6   1     1142.72     1296.44     62.45 o 
  -7   6   1      603.96      639.07     41.03 o 
  -6   6   1      103.67      101.29     13.89 o 
  -5   6   1     1667.94     1670.67     56.10 o 
  -4   6   1     1331.51     1355.05     42.16 o 
  -3   6   1      873.78      889.58     27.12 o 
  -2   6   1      138.68      128.30     10.10 o 
  -1   6   1       12.49       14.47      5.58 o 
   0   6   1       20.77       15.62      3.44 o 
   1   6   1     1217.41     1171.23     30.67 o 
   2   6   1     1844.20     1826.61     69.85 o 
   3   6   1        0.12       -0.96      4.13 o 
   4   6   1        0.38        2.31      3.40 o 
   5   6   1      232.59      228.44     25.96 o 
 -10   7   1      176.78      183.78     25.95 o 
  -9   7   1      318.64      324.74     33.06 o 
  -8   7   1      565.17      585.80     42.55 o 
  -7   7   1       87.10       74.34      9.22 o 
  -6   7   1     1441.81     1351.74     74.11 o 
  -5   7   1      871.01      908.88     40.21 o 
  -4   7   1     2109.98     2143.59     48.43 o 
  -3   7   1       47.59       53.50      7.25 o 
  -2   7   1      262.28      239.22     20.10 o 
  -1   7   1     1133.45     1097.62     29.70 o 
   0   7   1     1171.74     1169.60     44.79 o 
   1   7   1       29.46       33.95     10.40 o 
   2   7   1       22.73       35.32     10.84 o 
   3   7   1      374.34      392.86     25.19 o 
   4   7   1      132.26      135.35     17.83 o 
 -10   8   1      151.37      213.40     28.79 o 
  -9   8   1       27.93       50.51     14.02 o 
  -8   8   1       12.92       22.34      6.00 o 
  -7   8   1      419.38      445.46     22.84 o 
  -6   8   1     2302.27     2367.96    114.97 o 
  -5   8   1      239.59      235.90     18.88 o 
  -4   8   1      850.87      828.33     30.32 o 
  -3   8   1      823.94      783.20     29.64 o 
  -2   8   1     1068.43     1041.94     48.26 o 
  -1   8   1       11.66        6.54      3.14 o 
   0   8   1       18.63       14.12      4.31 o 
   1   8   1        1.18       -5.57      7.79 o 
   2   8   1      132.39      122.48     20.11 o 
   3   8   1       75.46       60.32     11.60 o 
 -10   9   1        0.51        3.13      8.58 o 
  -9   9   1       90.63       66.19     17.36 o 
  -8   9   1      747.60      770.30     52.45 o 
  -7   9   1      433.47      430.93     23.57 o 
  -6   9   1      283.37      248.69     18.69 o 
  -5   9   1      291.68      267.48     18.10 o 
  -4   9   1      835.43      813.28     31.94 o 
  -3   9   1       45.47       49.80     11.77 o 
  -2   9   1        5.06        5.64      3.41 o 
  -1   9   1       23.51       23.17      9.70 o 
   0   9   1       57.84       60.82     14.04 o 
   1   9   1      107.69      121.53     20.78 o 
   2   9   1      101.64       87.86     18.38 o 
  -9  10   1       62.11      104.10     20.87 o 
  -8  10   1        0.72        4.62      8.28 o 
  -7  10   1        2.21        1.19      5.04 o 
  -6  10   1      358.52      356.58     29.40 o 
  -5  10   1      523.00      491.87     36.57 o 
  -4  10   1       25.03       16.81     11.43 o 
  -3  10   1        1.05        7.53      7.48 o 
  -2  10   1      740.60      708.47     45.17 o 
  -1  10   1      299.61      267.35     28.48 o 
   0  10   1       18.90       38.53     11.63 o 
   1  10   1        0.44       -0.77      5.03 o 
  -9  11   1        3.95        4.64      7.94 o 
  -8  11   1      125.16      122.32     23.07 o 
  -7  11   1      590.32      649.37     50.59 o 
  -6  11   1      170.96      194.19     17.30 o 
  -5  11   1        8.22        4.42      4.32 o 
  -4  11   1      207.87      174.49     22.36 o 
  -3  11   1      403.09      444.45     36.69 o 
  -2  11   1       82.91       78.97     16.47 o 
  -1  11   1        1.00       15.39     10.53 o 
  -7  12   1      161.58      137.97     25.09 o 
  -6  12   1       32.93       29.58     12.81 o 
  -5  12   1      354.67      348.00     27.26 o 
  -4  12   1       35.30       41.30     12.34 o 
  -3  12   1        4.86       -8.65      8.65 o 
   1 -12   2      281.24      300.64     33.92 o 
   2 -12   2      130.19      177.69     25.56 o 
   3 -12   2       84.28       79.70     17.09 o 
   4 -12   2       13.12       10.23      7.56 o 
   5 -12   2      196.15      165.94     23.61 o 
   6 -12   2       78.63       76.62     12.10 o 
   7 -12   2       72.09       56.90     10.77 o 
   8 -12   2       18.97       25.43      8.18 o 
  -1 -11   2      209.89      195.15     27.75 o 
   0 -11   2       35.45       18.98      9.03 o 
   1 -11   2        0.44        0.79      7.40 o 
   2 -11   2       10.98        2.33      6.36 o 
   3 -11   2       38.84       40.14     12.15 o 
   4 -11   2       70.58       86.29     16.14 o 
   5 -11   2      406.88      381.15     30.18 o 
   6 -11   2      277.07      287.03     21.52 o 
   7 -11   2       45.13       60.15     11.08 o 
   8 -11   2      196.79      221.88     19.70 o 
   9 -11   2      181.19      176.29     17.84 o 
  -2 -10   2        7.93        5.39      4.72 o 
  -1 -10   2      107.06       86.82     17.59 o 
   0 -10   2      308.70      324.81     32.38 o 
   1 -10   2       91.87       92.94     17.65 o 
   2 -10   2      442.26      430.34     35.44 o 
   3 -10   2      581.39      580.46     40.57 o 
   4 -10   2      630.94      674.66     43.35 o 
   5 -10   2       74.30       89.61     11.82 o 
   6 -10   2      307.59      361.99     23.23 o 
   7 -10   2      449.45      463.52     26.80 o 
   8 -10   2      129.33      129.58     14.58 o 
   9 -10   2        1.19        2.83      4.63 o 
  -3  -9   2      190.18      199.46     19.16 o 
  -2  -9   2      118.79      126.37     20.60 o 
  -1  -9   2       37.07       30.58     10.38 o 
   0  -9   2      176.27      170.17     22.14 o 
   1  -9   2      167.16      164.27     21.24 o 
   2  -9   2     2132.78     2224.23     80.39 o 
   3  -9   2       28.00       39.88     11.29 o 
   4  -9   2      701.91      721.18     30.65 o 
   5  -9   2      939.94      969.31     36.15 o 
   6  -9   2      499.09      493.96     25.92 o 
   7  -9   2       62.55       51.78      9.13 o 
   8  -9   2        2.28       -6.89      6.89 o 
   9  -9   2      104.75      113.40     20.72 o 
  10  -9   2      152.66      124.21     21.83 o 
  -4  -8   2      288.23      292.39     23.00 o 
  -3  -8   2       33.26       37.46      8.29 o 
  -2  -8   2      311.90      314.24     30.20 o 
  -1  -8   2     1283.32     1305.47     60.57 o 
   0  -8   2     1911.13     1953.47     73.22 o 
   1  -8   2       89.30       92.25      6.20 o 
   2  -8   2      314.03      307.28     26.04 o 
   3  -8   2      268.45      246.34     16.52 o 
   4  -8   2     1522.66     1555.51     44.08 o 
   5  -8   2     1049.29     1085.64     43.13 o 
   6  -8   2      206.14      160.45     19.26 o 
   7  -8   2      318.85      374.19     32.54 o 
   8  -8   2      576.82      624.04     29.99 o 
   9  -8   2       90.63       90.08     20.77 o 
  10  -8   2        1.91        4.87      4.77 o 
  -5  -7   2      104.74      105.68     13.97 o 
  -4  -7   2      127.67      100.98     12.85 o 
  -3  -7   2       89.40       96.77     16.96 o 
  -2  -7   2      254.79      287.33     26.80 o 
  -1  -7   2      226.90      241.72     23.46 o 
   0  -7   2        0.47        1.34      5.01 o 
   1  -7   2       42.97       45.38     10.37 o 
   2  -7   2     2100.08     2111.99     68.87 o 
   3  -7   2     1892.39     1889.71     46.03 o 
   4  -7   2      238.25      223.80     14.99 o 
   5  -7   2      120.81      121.76     11.39 o 
   6  -7   2     1931.87     2040.51     60.77 o 
   7  -7   2      592.11      605.93     27.54 o 
   8  -7   2       56.13       38.35      7.21 o 
   9  -7   2       52.13       58.07      9.68 o 
  10  -7   2      101.82      134.90     12.47 o 
  -6  -6   2        2.33        1.12      3.49 o 
  -5  -6   2      127.41      109.63     13.25 o 
  -4  -6   2      858.21      867.83     35.03 o 
  -3  -6   2      407.01      436.56     23.01 o 
  -2  -6   2      438.41      474.53     31.92 o 
  -1  -6   2        8.77        0.84      5.76 o 
   0  -6   2     3624.74     3768.59     96.86 o 
   1  -6   2     3619.34     3634.13     92.22 o 
   2  -6   2      228.31      221.30     24.61 o 
   3  -6   2        6.77        6.95      3.00 o 
   4  -6   2     2128.09     2122.83     67.31 o 
   5  -6   2     1719.57     1753.95     43.75 o 
   6  -6   2      204.10      182.30     13.78 o 
   7  -6   2      204.72      173.21     11.73 o 
   8  -6   2      264.82      285.00     23.96 o 
   9  -6   2      442.74      430.98     20.70 o 
  10  -6   2      107.67       97.33     10.52 o 
  -7  -5   2       58.98       57.03      8.21 o 
  -6  -5   2       44.05       39.53      5.67 o 
  -5  -5   2     1654.32     1651.48     49.82 o 
  -4  -5   2      609.98      595.34     26.89 o 
  -3  -5   2       53.46       74.74      5.08 o 
  -2  -5   2     3702.34     3763.66     97.47 o 
  -1  -5   2     5219.53     5341.27    119.29 o 
   0  -5   2      242.80      245.14     19.02 o 
   1  -5   2      129.43      126.95     13.42 o 
   2  -5   2      739.67      731.09     47.15 o 
   3  -5   2     2023.78     2042.20     60.25 o 
   4  -5   2     3310.02     3489.15    198.24 o 
   5  -5   2     2087.60     2158.89     38.87 o 
   6  -5   2      378.67      385.54     15.93 o 
   7  -5   2      917.61      943.94     27.12 o 
   8  -5   2      272.41      269.83     15.16 o 
   9  -5   2      266.55      240.79     15.14 o 
  10  -5   2        1.01        9.65      4.62 o 
  -8  -4   2        0.93        3.24      4.64 o 
  -7  -4   2      313.23      321.16     17.74 o 
  -6  -4   2      197.62      195.48     13.50 o 
  -5  -4   2      276.14      266.09     18.11 o 
  -4  -4   2      420.46      442.95     17.74 o 
  -3  -4   2     7050.41     6998.59     78.37 o 
  -2  -4   2      221.37      192.65      6.36 o 
  -1  -4   2      543.53      556.07     27.62 o 
   0  -4   2      624.22      715.04     30.30 o 
   1  -4   2     1429.50     1316.71     42.16 o 
   2  -4   2      864.25      904.15     19.44 o 
   3  -4   2     2576.10     2607.62     37.91 o 
   4  -4   2     3838.72     4019.76     53.45 o 
   5  -4   2     1018.07     1020.89     24.13 o 
   6  -4   2      786.12      869.00     23.75 o 
   7  -4   2     1530.18     1513.22     34.43 o 
   8  -4   2        0.04        1.06      3.13 o 
   9  -4   2      194.21      201.74     13.96 o 
  10  -4   2       23.01       20.33      6.99 o 
  -8  -3   2      232.99      237.23     15.47 o 
  -7  -3   2        0.92        2.64      3.53 o 
  -6  -3   2        2.89        3.22      3.26 o 
  -5  -3   2     1122.58     1070.19     32.61 o 
  -4  -3   2     1130.65     1122.18     32.71 o 
  -3  -3   2     2339.52     2480.38     48.27 o 
  -2  -3   2      100.63      214.25     13.25 o 
  -1  -3   2     3613.31     3550.61     55.19 o 
   0  -3   2     3397.88     3485.44     52.66 o 
   1  -3   2     1289.58     1300.26     26.67 o 
   2  -3   2     1038.29     1148.43     16.08 o 
   3  -3   2     1617.12     1602.96     19.99 o 
   4  -3   2      652.79      602.61     13.58 o 
   5  -3   2     2033.12     1966.40     34.56 o 
   6  -3   2      417.31      420.28     15.81 o 
   7  -3   2      293.42      279.90     15.80 o 
   8  -3   2       42.72       47.48      6.82 o 
   9  -3   2      375.37      355.08     18.25 o 
  10  -3   2        4.87       13.73      6.32 o 
  -9  -2   2       11.69        9.70      5.21 o 
  -8  -2   2       82.64       94.08      8.19 o 
  -7  -2   2      223.34      214.77     13.05 o 
  -6  -2   2      398.99      414.93     16.70 o 
  -5  -2   2      777.14      790.91     18.82 o 
  -4  -2   2      704.91      651.40     18.76 o 
  -3  -2   2     3363.00     3446.21     56.30 o 
  -2  -2   2     9376.30     9224.22    104.03 o 
  -1  -2   2     7771.76     8055.21     79.26 o 
   0  -2   2     4670.26     4522.36     46.11 o 
   1  -2   2     7983.03     8152.82     67.71 o 
   2  -2   2     6397.74     6321.28     45.45 o 
   3  -2   2     1937.32     1911.75     19.77 o 
   4  -2   2     2452.48     2515.28     27.07 o 
   5  -2   2       47.37       54.58      4.25 o 
   6  -2   2       50.06       50.15      5.74 o 
   7  -2   2      699.16      702.19     22.45 o 
   8  -2   2      577.47      608.32     22.46 o 
   9  -2   2        5.01       -5.75     16.72 o 
  -9  -1   2      122.25      106.30     13.65 o 
  -8  -1   2      429.54      437.20     19.10 o 
  -7  -1   2      389.47      391.23     14.54 o 
  -6  -1   2     1117.28     1126.47     27.11 o 
  -5  -1   2       15.66       18.09      3.64 o 
  -4  -1   2     6590.26     6600.82     64.35 o 
  -3  -1   2    11746.45    12086.79    102.19 o 
  -2  -1   2     4257.31     4380.19     41.16 o 
  -1  -1   2     3885.52     3954.59     31.07 o 
   0  -1   2     2766.96     2784.79     25.88 o 
   1  -1   2     3366.07     3354.73     24.84 o 
   2  -1   2     2100.21     2088.14     20.80 o 
   3  -1   2      280.98      288.65      6.68 o 
   4  -1   2      720.23      812.59     19.23 o 
   5  -1   2      607.82      623.80     17.64 o 
   6  -1   2     2693.82     2660.84     44.79 o 
   7  -1   2      187.56      192.31     11.73 o 
   8  -1   2       32.30       40.39      6.13 o 
   9  -1   2       44.21       48.62      9.71 o 
 -10   0   2      111.55      116.84     15.07 o 
  -9   0   2       31.05       25.99     11.18 o 
  -8   0   2      854.79      834.49     25.90 o 
  -7   0   2       22.88       27.40      6.47 o 
  -6   0   2      860.19      855.36     19.38 o 
  -5   0   2     1302.62     1270.33     25.18 o 
  -4   0   2     2210.13     2171.32     40.72 o 
  -3   0   2     2418.57     2539.44     21.12 o 
  -2   0   2     5184.59     5681.55     40.23 o 
  -1   0   2     1234.13     1246.91      9.88 o 
   0   0   2    16743.96    15756.01     97.81 o 
   1   0   2     1592.28     1698.92     17.74 o 
   2   0   2     2280.13     2469.31     21.14 o 
   3   0   2     1496.22     1505.82     19.84 o 
   4   0   2     4998.00     4899.78     50.42 o 
   5   0   2      131.73      130.14      8.17 o 
   6   0   2       85.86       72.26      7.95 o 
   7   0   2        5.49        8.36      3.71 o 
   8   0   2       52.55       70.80     16.62 o 
   9   0   2        7.14        3.71      5.39 o 
 -10   1   2      150.27      103.88     13.61 o 
  -9   1   2        0.73        3.92      9.13 o 
  -8   1   2      493.73      488.55     21.48 o 
  -7   1   2      157.50      148.38      9.41 o 
  -6   1   2     1039.74      973.90     22.84 o 
  -5   1   2     2670.69     2544.52     47.92 o 
  -4   1   2      156.14      172.95      8.26 o 
  -3   1   2     1029.65     1031.68     13.89 o 
  -2   1   2    16388.02    15071.99    206.34 o 
  -1   1   2     8915.37     9004.85     85.06 o 
   0   1   2     1592.41     1686.16     19.31 o 
   1   1   2     6490.92     6618.04     51.38 o 
   2   1   2     6179.64     6123.43     67.75 o 
   3   1   2     1180.75     1359.55     42.23 o 
   4   1   2      272.01      285.11     13.11 o 
   5   1   2      349.70      364.06     11.75 o 
   6   1   2      739.76      722.07     18.53 o 
   7   1   2      429.78      386.20     17.56 o 
   8   1   2       16.40       23.23      7.06 o 
 -10   2   2       23.74       25.00      7.71 o 
  -9   2   2       28.55       30.58      7.97 o 
  -8   2   2      558.44      595.20     20.35 o 
  -7   2   2     1968.99     1942.13     36.44 o 
  -6   2   2        5.49        2.49      2.73 o 
  -5   2   2      600.40      625.27     13.62 o 
  -4   2   2     8565.06     8339.52     71.84 o 
  -3   2   2     9314.48     8967.84     88.53 o 
  -2   2   2      656.18      711.71     11.76 o 
  -1   2   2     2404.50     2551.97     29.36 o 
   0   2   2     8169.43     7956.34     94.72 o 
   1   2   2     2353.74     2418.66     27.71 o 
   2   2   2      837.01      912.80     36.56 o 
   3   2   2      125.90      120.88     14.78 o 
   4   2   2      515.70      548.09     23.31 o 
   5   2   2      274.37      271.21     17.81 o 
   6   2   2       97.69      105.44      8.91 o 
   7   2   2      128.28      145.39     15.44 o 
   8   2   2       50.39       50.35     10.42 o 
 -10   3   2       44.96       51.56     10.06 o 
  -9   3   2      768.95      733.80     42.13 o 
  -8   3   2        3.52        6.21      3.53 o 
  -7   3   2       45.54       38.13      6.43 o 
  -6   3   2     1605.29     1593.75     38.12 o 
  -5   3   2     4974.65     4781.58     58.06 o 
  -4   3   2      963.82      962.42     35.60 o 
  -3   3   2      252.86      375.19     17.78 o 
  -2   3   2     1696.64     1807.03     32.41 o 
  -1   3   2     2238.35     2143.38     25.59 o 
   0   3   2     1162.09     1213.01     16.36 o 
   1   3   2     2004.33     2273.16     35.09 o 
   2   3   2      664.74      686.68     18.15 o 
   3   3   2     2315.27     2444.47     53.47 o 
   4   3   2      437.61      413.28     21.67 o 
   5   3   2      293.47      303.46     16.46 o 
   6   3   2       98.92      105.48      9.44 o 
   7   3   2       49.31       27.65     16.02 o 
 -11   4   2      312.29      305.82     36.69 o 
 -10   4   2       32.59       29.30      9.28 o 
  -9   4   2       81.97       72.55     19.61 o 
  -8   4   2       28.17       21.80      4.25 o 
  -7   4   2     1871.63     1802.09     39.93 o 
  -6   4   2      280.49      282.49     11.50 o 
  -5   4   2     1105.23     1076.21     26.18 o 
  -4   4   2      634.22      662.06     14.96 o 
  -3   4   2     4927.46     4857.70     69.03 o 
  -2   4   2     8818.59     9093.35     92.54 o 
  -1   4   2     1181.16     1157.72     27.11 o 
   0   4   2     2154.91     2274.87     41.61 o 
   1   4   2     3815.65     3679.76     60.60 o 
   2   4   2       22.06       23.81      7.62 o 
   3   4   2      255.39      272.32     28.95 o 
   4   4   2       54.48       45.22     10.48 o 
   5   4   2       19.77       31.06      7.57 o 
   6   4   2        4.78        1.22      4.79 o 
 -11   5   2        4.81       -3.66     15.64 o 
 -10   5   2        5.10       10.86     11.50 o 
  -9   5   2      531.53      515.79     29.15 o 
  -8   5   2      523.14      534.49     27.97 o 
  -7   5   2      481.99      516.84     36.04 o 
  -6   5   2      505.89      495.25     23.02 o 
  -5   5   2     3580.26     3400.91     53.45 o 
  -4   5   2     5777.71     5635.00     96.56 o 
  -3   5   2     3067.28     2983.13     41.42 o 
  -2   5   2      104.88      118.66      8.74 o 
  -1   5   2     1380.83     1280.00     45.85 o 
   0   5   2      758.66      728.49     22.48 o 
   1   5   2      408.44      422.12     17.67 o 
   2   5   2      108.25      102.65     15.75 o 
   3   5   2      417.41      427.18     31.10 o 
   4   5   2       10.65       17.09      6.11 o 
   5   5   2      366.59      407.99     26.08 o 
   6   5   2       34.70       34.88      8.35 o 
 -11   6   2      263.65      239.45     31.12 o 
 -10   6   2      274.23      308.99     33.48 o 
  -9   6   2       43.76       44.56     12.61 o 
  -8   6   2      101.88      136.85     20.19 o 
  -7   6   2      385.60      403.95     19.08 o 
  -6   6   2      538.47      519.70     20.66 o 
  -5   6   2     1252.73     1261.88     32.91 o 
  -4   6   2      663.42      697.87     23.50 o 
  -3   6   2      902.39      934.69     27.73 o 
  -2   6   2     1890.95     1932.48     43.00 o 
  -1   6   2     1194.03     1168.24     25.50 o 
   0   6   2      485.58      436.06     18.22 o 
   1   6   2      183.45      176.73     12.26 o 
   2   6   2        0.79        6.17      7.01 o 
   3   6   2      233.02      244.40     15.48 o 
   4   6   2      150.45      130.78     15.00 o 
   5   6   2        3.46       -1.42      9.29 o 
 -10   7   2       80.37      131.29     23.32 o 
  -9   7   2      128.81      127.24     21.66 o 
  -8   7   2      653.34      670.45     46.27 o 
  -7   7   2      147.14      137.85     27.14 o 
  -6   7   2      530.08      529.76     37.48 o 
  -5   7   2        3.62        3.84      3.94 o 
  -4   7   2      417.45      423.57     19.53 o 
  -3   7   2     1289.68     1265.04     80.97 o 
  -2   7   2     2383.98     2325.84     65.11 o 
  -1   7   2        3.72        6.68      3.24 o 
   0   7   2      625.44      620.14     23.40 o 
   1   7   2      520.51      511.02     22.05 o 
   2   7   2       80.25       86.46     16.71 o 
   3   7   2       78.87       67.62     10.06 o 
   4   7   2        1.71       17.77      7.93 o 
 -10   8   2      146.83      119.49     22.49 o 
  -9   8   2      175.56      213.65     28.31 o 
  -8   8   2      221.24      275.96     31.13 o 
  -7   8   2        8.59       12.53     11.30 o 
  -6   8   2      126.23      102.41     10.60 o 
  -5   8   2      224.17      233.13     19.22 o 
  -4   8   2     2662.63     2581.80     92.82 o 
  -3   8   2      157.95      153.61     12.96 o 
  -2   8   2      356.42      375.44     20.45 o 
  -1   8   2      695.12      700.21     25.86 o 
   0   8   2     1184.24     1086.29     33.50 o 
   1   8   2        2.54        4.45      4.08 o 
   2   8   2        4.09       23.57     12.10 o 
   3   8   2        3.99       -2.82      5.11 o 
 -10   9   2      144.85      178.81     28.00 o 
  -9   9   2       55.65       75.09     17.51 o 
  -8   9   2        8.64        5.22      7.93 o 
  -7   9   2      245.81      211.36     26.72 o 
  -6   9   2     1205.76     1148.92     96.04 o 
  -5   9   2      609.70      618.65     44.38 o 
  -4   9   2       98.56       84.80     10.39 o 
  -3   9   2       60.56       65.98      9.16 o 
  -2   9   2      510.92      520.85     23.18 o 
  -1   9   2       74.07       68.68      8.72 o 
   0   9   2       45.39       34.20     10.97 o 
   1   9   2        3.29        8.35      7.80 o 
   2   9   2       86.61       94.01     20.04 o 
  -9  10   2      102.72       70.52     16.88 o 
  -8  10   2      170.09      206.75     28.73 o 
  -7  10   2       15.48       32.87     12.94 o 
  -6  10   2        0.24        9.03      4.92 o 
  -5  10   2      243.72      192.44     16.23 o 
  -4  10   2      212.81      189.82     16.18 o 
  -3  10   2      552.78      509.40     36.69 o 
  -2  10   2       34.53       37.21     11.18 o 
  -1  10   2        2.11        8.26      7.64 o 
   0  10   2      177.15      170.47     24.68 o 
  -8  11   2        5.50      -11.17     11.17 o 
  -7  11   2       23.85       -1.94      6.11 o 
  -6  11   2       53.29       41.81     14.12 o 
  -5  11   2      122.70      130.40     18.20 o 
  -4  11   2       75.50       76.98     11.91 o 
  -3  11   2       81.26       60.66     13.59 o 
  -2  11   2      106.67      111.04     19.76 o 
   1 -12   3       46.05       46.10     14.46 o 
   2 -12   3       67.82       52.14     13.79 o 
   3 -12   3      401.14      393.21     37.76 o 
   4 -12   3      171.33      159.32     23.74 o 
   5 -12   3       71.19       72.22     16.56 o 
   6 -12   3       13.56       12.06      8.39 o 
   7 -12   3      187.86      223.89     20.34 o 
   8 -12   3       44.89       38.11      9.70 o 
  -1 -11   3       61.48       91.19     19.75 o 
   0 -11   3       34.09       12.13      8.47 o 
   1 -11   3      502.99      511.50     42.09 o 
   2 -11   3      102.80      104.95     18.83 o 
   3 -11   3       19.70       17.71      9.30 o 
   4 -11   3       68.37       75.58     16.57 o 
   5 -11   3       10.72        6.50      7.73 o 
   6 -11   3      153.81      166.58     32.88 o 
   7 -11   3      382.15      413.94     26.70 o 
   8 -11   3      130.11      122.66     21.85 o 
   9 -11   3       32.79       54.53     10.48 o 
  -2 -10   3       21.07       39.61      8.96 o 
  -1 -10   3      116.78      135.03     21.96 o 
   0 -10   3      185.90      214.05     26.50 o 
   1 -10   3      470.39      504.41     39.37 o 
   2 -10   3      534.22      499.14     38.71 o 
   3 -10   3      333.69      338.70     31.33 o 
   4 -10   3      260.25      266.47     27.44 o 
   5 -10   3      185.02      203.27     17.29 o 
   6 -10   3      304.95      312.98     22.10 o 
   7 -10   3        2.13        2.26      7.82 o 
   8 -10   3       95.72      106.83     40.59 o 
   9 -10   3      125.74      142.48     15.89 o 
  -3  -9   3        7.69       15.09      6.75 o 
  -2  -9   3      144.45      128.97     28.68 o 
  -1  -9   3      200.23      192.07     24.61 o 
   0  -9   3      227.74      213.68     24.62 o 
   1  -9   3       12.95       12.35      7.75 o 
   2  -9   3      452.88      444.31     34.38 o 
   3  -9   3      782.81      732.66     43.79 o 
   4  -9   3     1413.26     1360.66     69.96 o 
   5  -9   3      106.24       93.13     11.46 o 
   6  -9   3      306.91      315.69     21.01 o 
   7  -9   3      264.46      243.35     38.82 o 
   8  -9   3      151.83      197.27     25.36 o 
   9  -9   3       35.16       26.24      7.58 o 
  10  -9   3        0.41        1.07      4.56 o 
  -4  -8   3       66.29       59.91     10.21 o 
  -3  -8   3      460.87      484.75     27.39 o 
  -2  -8   3     1347.50     1331.48     63.32 o 
  -1  -8   3       39.60       44.89     11.25 o 
   0  -8   3     1778.38     1828.02     70.67 o 
   1  -8   3     2032.01     1943.73     71.91 o 
   2  -8   3     2680.14     2720.68     86.53 o 
   3  -8   3      152.27      169.83     19.83 o 
   4  -8   3      390.72      394.41     21.37 o 
   5  -8   3        1.55        0.23      3.95 o 
   6  -8   3      827.45      866.29     47.87 o 
   7  -8   3      498.73      488.51     26.16 o 
   8  -8   3       25.39       15.21      6.14 o 
   9  -8   3       63.49       72.57     10.97 o 
  10  -8   3      172.73      169.62     17.20 o 
  -5  -7   3      201.25      219.85     19.31 o 
  -4  -7   3      455.55      460.41     26.38 o 
  -3  -7   3      886.31      885.32     60.65 o 
  -2  -7   3       46.88       45.02     10.71 o 
  -1  -7   3     1034.34      957.99     47.96 o 
   0  -7   3     1978.05     2083.02     71.66 o 
   1  -7   3      339.82      320.43     25.65 o 
   2  -7   3        0.17       11.13      6.24 o 
   3  -7   3        1.92        4.93      3.22 o 
   4  -7   3     3002.77     2902.65    127.64 o 
   5  -7   3     1195.84     1214.36     58.55 o 
   6  -7   3      324.26      340.70     20.21 o 
   7  -7   3       17.40       20.81      5.96 o 
   8  -7   3      431.78      473.78     25.59 o 
   9  -7   3      128.01      153.50     18.73 o 
  10  -7   3       20.09       17.61      5.39 o 
  -6  -6   3       96.24       98.92     10.64 o 
  -5  -6   3      113.60      114.39     16.83 o 
  -4  -6   3      236.36      225.70     17.46 o 
  -3  -6   3       12.61       15.31      6.10 o 
  -2  -6   3      735.94      729.09     27.65 o 
  -1  -6   3     3102.67     3198.88     89.84 o 
   0  -6   3      584.71      564.95     32.34 o 
   1  -6   3        8.76        1.35      5.41 o 
   2  -6   3     5224.22     5289.11    120.47 o 
   3  -6   3     3166.18     3118.10     59.80 o 
   4  -6   3      177.75      188.05     13.35 o 
   5  -6   3        1.93        6.91      6.37 o 
   6  -6   3      172.92      181.96     13.88 o 
   7  -6   3      193.81      216.98     13.14 o 
   8  -6   3       92.40       82.21     10.95 o 
   9  -6   3       43.79       24.17      5.66 o 
  10  -6   3       39.92       46.92      9.49 o 
  -7  -5   3      126.54      111.60     10.92 o 
  -6  -5   3        9.07        8.76      3.83 o 
  -5  -5   3       60.34       43.13      8.69 o 
  -4  -5   3      139.41      127.30     12.00 o 
  -3  -5   3     2121.57     1911.15     28.48 o 
  -2  -5   3     1147.22     1161.82     32.79 o 
  -1  -5   3      926.19     1115.08     44.44 o 
   0  -5   3     7031.81     7286.37    146.96 o 
   1  -5   3     7913.89     7909.93    155.80 o 
   2  -5   3      689.42      656.84     32.48 o 
   3  -5   3     1248.33     1315.96     33.92 o 
   4  -5   3     3196.10     3134.92    141.88 o 
   5  -5   3      954.13      934.68     24.20 o 
   6  -5   3       18.45       21.90      4.80 o 
   7  -5   3      509.06      500.47     25.85 o 
   8  -5   3       61.49       60.72      7.54 o 
   9  -5   3      143.41      135.71     11.62 o 
  10  -5   3       56.23       40.71      9.09 o 
  -8  -4   3       13.47       22.49     12.17 o 
  -7  -4   3       40.87       50.61      9.39 o 
  -6  -4   3        8.88       12.60      3.93 o 
  -5  -4   3     2106.08     2012.32     51.57 o 
  -4  -4   3      437.45      438.41     20.91 o 
  -3  -4   3       12.26       15.55      4.29 o 
  -2  -4   3     3620.21     3907.75     64.63 o 
  -1  -4   3     8695.69     8711.13    164.21 o 
   0  -4   3      872.86      804.31     30.56 o 
   1  -4   3     1249.37     1342.88     44.02 o 
   2  -4   3      448.49      511.35     11.84 o 
   3  -4   3     4302.01     4317.54     50.42 o 
   4  -4   3     4200.64     4130.49     66.05 o 
   5  -4   3      864.07      816.30     21.56 o 
   6  -4   3        0.38       -0.32      2.48 o 
   7  -4   3      415.89      447.36     18.12 o 
   8  -4   3      101.93      120.35     10.12 o 
   9  -4   3      327.06      349.03     23.52 o 
  10  -4   3       13.34       17.36      6.12 o 
  -8  -3   3       49.64       51.43     10.85 o 
  -7  -3   3     1098.41     1077.36     31.06 o 
  -6  -3   3      631.64      591.43     18.21 o 
  -5  -3   3        2.82        1.44      2.91 o 
  -4  -3   3        8.20       11.43      3.70 o 
  -3  -3   3      922.50      866.15     39.77 o 
  -2  -3   3     1632.39     1651.54     34.93 o 
  -1  -3   3    13519.55    13756.58    111.24 o 
   0  -3   3      565.53      566.72     11.72 o 
   1  -3   3     5918.92     5899.27     54.94 o 
   2  -3   3     6417.07     6440.09     83.62 o 
   3  -3   3     2507.72     2472.45     26.56 o 
   4  -3   3      143.16      146.25      6.44 o 
   5  -3   3     1880.24     1785.44     33.07 o 
   6  -3   3      118.69      116.03      8.47 o 
   7  -3   3      430.30      421.32     17.39 o 
   8  -3   3       18.86       20.29      6.76 o 
   9  -3   3        8.89       13.83      6.41 o 
  -9  -2   3      154.83      167.88     17.58 o 
  -8  -2   3      238.14      228.26     15.13 o 
  -7  -2   3        4.14       -3.67      5.40 o 
  -6  -2   3      146.66      152.23     10.01 o 
  -5  -2   3      505.90      517.12     17.80 o 
  -4  -2   3     1150.65     1099.61     32.85 o 
  -3  -2   3     1355.44     1284.90     29.20 o 
  -2  -2   3     4196.13     4226.40     42.25 o 
  -1  -2   3     1439.56     1415.98     23.77 o 
   0  -2   3    12818.23    12327.55     99.12 o 
   1  -2   3    10461.98    10142.25     67.06 o 
   2  -2   3     1077.37     1080.90     12.56 o 
   3  -2   3     2145.77     1995.71     23.82 o 
   4  -2   3      673.34      680.29     11.62 o 
   5  -2   3      241.05      235.30      8.50 o 
   6  -2   3      427.59      427.49     17.20 o 
   7  -2   3       33.37       43.09      5.69 o 
   8  -2   3       14.24       20.00      6.85 o 
   9  -2   3      132.03      140.87     15.66 o 
  -9  -1   3       34.31       15.99     18.87 o 
  -8  -1   3      153.12      141.20     14.67 o 
  -7  -1   3      616.88      607.82     18.04 o 
  -6  -1   3     1693.88     1711.31     33.71 o 
  -5  -1   3     1820.09     1865.90     28.08 o 
  -4  -1   3     1094.08     1006.36     21.68 o 
  -3  -1   3      110.03      127.02      4.86 o 
  -2  -1   3     5709.32     5657.21     41.29 o 
  -1  -1   3     1555.70     1564.45     15.20 o 
   0  -1   3     4881.95     4910.72     44.43 o 
   1  -1   3      717.25      708.72      8.83 o 
   2  -1   3      963.76      915.01     10.72 o 
   3  -1   3     5065.02     5183.45     80.02 o 
   4  -1   3     1796.37     1828.13     29.91 o 
   5  -1   3      378.67      399.04     13.94 o 
   6  -1   3        4.34       23.39      4.74 o 
   7  -1   3       58.49       54.63      7.43 o 
   8  -1   3      526.31      493.74     27.67 o 
   9  -1   3        9.25       10.74      5.32 o 
 -10   0   3       86.70       88.79     22.11 o 
  -9   0   3       11.45       12.59      4.88 o 
  -8   0   3      436.52      444.73     25.32 o 
  -7   0   3      424.97      392.87     15.41 o 
  -6   0   3     1252.09     1261.46     23.65 o 
  -5   0   3        6.39        3.75      1.92 o 
  -4   0   3     4185.45     4412.86     44.30 o 
  -3   0   3     1783.72     1866.04     20.13 o 
  -2   0   3     6304.87     6138.58     43.02 o 
  -1   0   3     3366.74     3352.60     30.06 o 
   0   0   3     1498.22     1571.33     15.60 o 
   1   0   3     3450.97     3501.08     36.77 o 
   2   0   3    10968.22    10882.48    133.55 o 
   3   0   3     1233.25     1292.99     21.42 o 
   4   0   3       45.15       57.67      5.21 o 
   5   0   3     1595.53     1623.86     30.99 o 
   6   0   3      909.92      927.07     24.62 o 
   7   0   3       52.21       31.09      7.96 o 
   8   0   3        2.06       11.71      8.97 o 
 -10   1   3      248.30      239.86     21.56 o 
  -9   1   3      234.73      237.96     28.47 o 
  -8   1   3      749.91      715.73     31.64 o 
  -7   1   3        2.62        2.37      2.06 o 
  -6   1   3     1182.86     1161.80     23.91 o 
  -5   1   3      504.30      489.95     18.83 o 
  -4   1   3     1617.54     1612.80     30.97 o 
  -3   1   3     8462.52     8494.60    103.52 o 
  -2   1   3        3.25        2.20      0.76 o 
  -1   1   3      167.09      163.78      4.53 o 
   0   1   3    15337.11    14787.01    104.10 o 
   1   1   3     1272.46     1151.38     19.05 o 
   2   1   3      201.52      182.42     10.10 o 
   3   1   3     1015.55      937.03     19.32 o 
   4   1   3     1063.37     1081.19     23.17 o 
   5   1   3       33.45       34.70      3.58 o 
   6   1   3      166.27      196.65     16.51 o 
   7   1   3       86.28       81.27     13.43 o 
   8   1   3      234.87      214.56     19.66 o 
 -10   2   3      232.10      245.04     27.25 o 
  -9   2   3      260.20      266.65     20.67 o 
  -8   2   3      160.97      128.94     16.99 o 
  -7   2   3      159.28      141.00      8.78 o 
  -6   2   3     1865.06     1823.21     39.27 o 
  -5   2   3     2853.17     2832.46     68.67 o 
  -4   2   3       42.55       59.34      3.41 o 
  -3   2   3      922.98      981.35     35.35 o 
  -2   2   3     8153.89     7960.31     77.98 o 
  -1   2   3     8939.56     8822.14     99.09 o 
   0   2   3      382.76      433.14      9.21 o 
   1   2   3       35.21       34.88      3.83 o 
   2   2   3     3845.37     3853.95     58.27 o 
   3   2   3      767.30      757.51     48.83 o 
   4   2   3      143.19      147.14      8.78 o 
   5   2   3        0.83        1.29      2.33 o 
   6   2   3      202.82      201.71     17.50 o 
   7   2   3        9.43       13.01      6.88 o 
 -10   3   3       13.47        1.52      4.70 o 
  -9   3   3      221.78      210.18     29.32 o 
  -8   3   3      516.61      521.65     26.93 o 
  -7   3   3     2537.35     2455.64     41.80 o 
  -6   3   3       11.14       11.66      2.35 o 
  -5   3   3       14.68       11.66      1.95 o 
  -4   3   3     1240.23     1119.29     23.10 o 
  -3   3   3     4143.41     4027.02     73.55 o 
  -2   3   3     1877.35     1930.09     28.95 o 
  -1   3   3      503.00      491.04     10.73 o 
   0   3   3      507.96      482.99     11.11 o 
   1   3   3     2205.73     2074.33     38.52 o 
   2   3   3      783.49      805.75     25.75 o 
   3   3   3      255.26      254.39     11.72 o 
   4   3   3      460.64      543.24     26.06 o 
   5   3   3      408.53      406.69     17.10 o 
   6   3   3       21.54       22.78      6.15 o 
   7   3   3       95.52      100.98     14.00 o 
 -10   4   3      157.93      163.27     17.39 o 
  -9   4   3     1850.23     1803.30     76.70 o 
  -8   4   3       70.75       44.51      8.37 o 
  -7   4   3      348.90      327.11     20.44 o 
  -6   4   3      639.78      625.01     52.95 o 
  -5   4   3     1234.98     1160.53     21.11 o 
  -4   4   3       77.65       99.45      8.60 o 
  -3   4   3     1231.42     1252.55     26.57 o 
  -2   4   3        0.59        4.22      1.58 o 
  -1   4   3     3342.02     3285.10     54.01 o 
   0   4   3     4744.49     4789.00     73.45 o 
   1   4   3     1073.33     1034.43     39.05 o 
   2   4   3      296.33      352.58     27.37 o 
   3   4   3     1059.44     1083.48     37.19 o 
   4   4   3        3.90        3.85      5.51 o 
   5   4   3       83.27      108.12     13.16 o 
   6   4   3        0.66       -1.90      6.40 o 
 -11   5   3      201.87      224.63     32.15 o 
 -10   5   3       22.18       15.39      6.19 o 
  -9   5   3       17.22        7.22      6.96 o 
  -8   5   3       11.30       31.25     11.21 o 
  -7   5   3     2475.11     2433.09     85.53 o 
  -6   5   3     1138.39     1080.10     34.75 o 
  -5   5   3      349.41      344.08     15.79 o 
  -4   5   3       10.89       12.74      3.22 o 
  -3   5   3     1043.26     1004.15     23.89 o 
  -2   5   3     2521.21     2507.66    133.61 o 
  -1   5   3     1187.21     1171.59     24.77 o 
   0   5   3       91.97       95.84      8.64 o 
   1   5   3      959.62      935.20     29.21 o 
   2   5   3      577.58      574.36     37.84 o 
   3   5   3      495.50      464.91     25.50 o 
   4   5   3       11.83        4.28      8.60 o 
   5   5   3      207.03      216.78     19.67 o 
 -10   6   3        8.34        4.95      6.08 o 
  -9   6   3     1129.69     1119.85     62.62 o 
  -8   6   3      862.05      916.46     53.64 o 
  -7   6   3      182.89      207.00     17.11 o 
  -6   6   3      150.78      150.65     21.33 o 
  -5   6   3     2176.07     2169.67    111.49 o 
  -4   6   3     1060.60     1088.12     47.33 o 
  -3   6   3      414.21      402.81     17.61 o 
  -2   6   3      264.92      281.92     15.12 o 
  -1   6   3      140.63      143.64      8.74 o 
   0   6   3      371.06      371.97     18.06 o 
   1   6   3      604.98      568.41     30.69 o 
   2   6   3      809.10      733.26     45.62 o 
   3   6   3       24.44       31.50     17.84 o 
   4   6   3        0.22        4.20      5.43 o 
 -10   7   3      437.08      509.62     44.62 o 
  -9   7   3      587.89      607.74     46.98 o 
  -8   7   3      148.38      142.95     22.13 o 
  -7   7   3      516.95      486.89     38.38 o 
  -6   7   3     1145.52     1100.12    105.23 o 
  -5   7   3      146.86      136.53     10.71 o 
  -4   7   3      517.62      471.67     38.42 o 
  -3   7   3       68.69       69.38      8.27 o 
  -2   7   3        7.48       20.55      7.14 o 
  -1   7   3      303.24      323.56     26.19 o 
   0   7   3      929.62      911.61     30.63 o 
   1   7   3        2.96        3.19      3.80 o 
   2   7   3       19.92       33.27     10.97 o 
   3   7   3      243.78      298.74     23.19 o 
 -10   8   3      155.74      202.63     28.77 o 
  -9   8   3        1.85       35.73     12.25 o 
  -8   8   3      355.12      372.45     36.52 o 
  -7   8   3      278.75      330.13     32.76 o 
  -6   8   3      222.00      213.10     14.27 o 
  -5   8   3       51.18       76.44     40.04 o 
  -4   8   3      123.85      144.10     12.34 o 
  -3   8   3        1.87        5.49      4.82 o 
  -2   8   3     1362.70     1350.92     32.15 o 
  -1   8   3       71.16       63.17      8.23 o 
   0   8   3      145.84      149.30     21.80 o 
   1   8   3      107.29      110.31     19.13 o 
   2   8   3      157.25      195.49     26.85 o 
 -10   9   3       91.16       56.64     17.10 o 
  -9   9   3      194.37      178.21     26.88 o 
  -8   9   3      368.27      446.07     41.13 o 
  -7   9   3      249.41      270.27     30.73 o 
  -6   9   3      300.75      339.23     33.62 o 
  -5   9   3      989.76      923.77     70.97 o 
  -4   9   3      861.09      862.89     49.96 o 
  -3   9   3       41.69       27.65      6.90 o 
  -2   9   3       79.75       81.26      9.49 o 
  -1   9   3       25.61       16.07      7.48 o 
   0   9   3      125.06      159.64     22.54 o 
   1   9   3       40.38       53.98     14.53 o 
  -9  10   3      191.05      234.89     31.80 o 
  -8  10   3       21.20       19.72      9.94 o 
  -7  10   3      141.83      148.20     23.98 o 
  -6  10   3      340.35      379.17     36.92 o 
  -5  10   3      191.22      233.41     28.49 o 
  -4  10   3       20.25       33.41      9.28 o 
  -3  10   3       34.42       38.24     18.99 o 
  -2  10   3      176.83      156.66     21.36 o 
  -1  10   3      209.98      206.49     25.88 o 
  -7  11   3      103.32      107.47     22.11 o 
  -6  11   3        7.99        4.33      6.52 o 
  -5  11   3       31.63       40.16     15.18 o 
  -4  11   3       51.59       22.78     11.07 o 
  -3  11   3      111.39       80.07     16.00 o 
   1 -12   4      353.38      406.78     39.74 o 
   2 -12   4      302.01      392.77     38.59 o 
   3 -12   4       73.43       48.13     14.58 o 
   4 -12   4      128.13       84.71     17.66 o 
   5 -12   4      427.15      464.67     41.16 o 
   6 -12   4       62.85       76.73     18.03 o 
   7 -12   4        3.04       13.56      6.77 o 
  -1 -11   4      423.97      452.34     41.81 o 
   0 -11   4      278.20      249.18     30.37 o 
   1 -11   4        7.24       13.79      8.53 o 
   2 -11   4      136.26      115.34     20.18 o 
   3 -11   4      461.93      463.75     39.32 o 
   4 -11   4      152.74      147.08     22.54 o 
   5 -11   4      128.74      118.70     20.41 o 
   6 -11   4       20.43       16.64      5.99 o 
   7 -11   4       92.34       87.00     12.83 o 
   8 -11   4      104.19      101.08     18.43 o 
  -2 -10   4      231.04      231.83     20.11 o 
  -1 -10   4      150.75      218.13     27.65 o 
   0 -10   4       68.79       69.43     15.77 o 
   1 -10   4      237.95      222.10     26.45 o 
   2 -10   4      468.92      446.24     36.98 o 
   3 -10   4      704.76      696.14     45.83 o 
   4 -10   4      727.07      632.92     43.75 o 
   5 -10   4      204.81      198.91     24.62 o 
   6 -10   4      399.65      370.30     24.18 o 
   7 -10   4      217.83      208.65     18.49 o 
   8 -10   4      145.73      119.50     14.59 o 
   9 -10   4        1.00       13.39      9.15 o 
  -3  -9   4       29.58       23.79      8.42 o 
  -2  -9   4       35.42       56.43     16.75 o 
  -1  -9   4      184.52      150.29     22.19 o 
   0  -9   4       53.74       36.89     11.44 o 
   1  -9   4     1076.77     1132.65     57.20 o 
   2  -9   4     1529.29     1552.21     66.83 o 
   3  -9   4       55.91       54.35     12.33 o 
   4  -9   4      327.71      289.08     28.53 o 
   5  -9   4      699.71      709.63     77.32 o 
   6  -9   4      669.19      608.57     29.68 o 
   7  -9   4       22.47       21.82      9.97 o 
   8  -9   4       46.97       58.09     10.32 o 
   9  -9   4       19.10       15.72      6.84 o 
  -5  -8   4        9.14        4.22      4.41 o 
  -4  -8   4      119.98      122.86     14.21 o 
  -3  -8   4        1.89       -0.08      5.48 o 
  -2  -8   4      629.22      640.08     29.55 o 
  -1  -8   4      416.74      391.30     32.27 o 
   0  -8   4     1025.43     1046.73     52.80 o 
   1  -8   4      330.34      358.56     29.51 o 
   2  -8   4      849.69      919.71     47.58 o 
   3  -8   4     1241.23     1249.43     56.46 o 
   4  -8   4     1826.10     1883.96     71.78 o 
   5  -8   4      195.05      191.39     15.41 o 
   6  -8   4      264.55      295.07     19.87 o 
   7  -8   4        9.42        4.51      4.43 o 
   8  -8   4      110.01      124.76     14.04 o 
   9  -8   4      101.29      109.90     13.46 o 
  -5  -7   4      100.47      112.08     13.65 o 
  -4  -7   4      263.34      274.70     20.01 o 
  -3  -7   4     1032.74     1024.02     37.15 o 
  -2  -7   4      882.98      943.51     33.61 o 
  -1  -7   4       32.71       36.34      9.87 o 
   0  -7   4      628.16      620.80     37.42 o 
   1  -7   4      204.50      183.37      7.90 o 
   2  -7   4     1542.09     1661.53     62.36 o 
   3  -7   4     1015.35     1020.69     48.14 o 
   4  -7   4      334.94      328.72     22.40 o 
   5  -7   4      296.58      338.92     24.19 o 
   6  -7   4     4031.12     3907.51    224.54 o 
   7  -7   4      345.43      343.89     21.04 o 
   8  -7   4       41.09       33.50     11.70 o 
   9  -7   4       18.99       11.39      4.30 o 
  10  -7   4       53.68       75.59     12.21 o 
  -6  -6   4      238.58      232.23     16.03 o 
  -5  -6   4      459.68      441.94     28.85 o 
  -4  -6   4      279.21      299.63     19.49 o 
  -3  -6   4      607.61      623.68     26.55 o 
  -2  -6   4      265.43      293.80     20.62 o 
  -1  -6   4       94.65       97.22     13.89 o 
   0  -6   4     2331.21     2492.36     75.60 o 
   1  -6   4     4712.15     4592.05     65.79 o 
   2  -6   4      855.12      847.55     40.59 o 
   3  -6   4        0.90       -2.69      5.20 o 
   4  -6   4     1972.96     1991.17     47.05 o 
   5  -6   4     2113.97     2056.78     49.51 o 
   6  -6   4      223.38      170.82     11.11 o 
   7  -6   4        0.17       -0.51      3.21 o 
   8  -6   4      227.70      238.45     20.27 o 
   9  -6   4       71.95       99.06     13.22 o 
  10  -6   4        9.71       14.65      6.68 o 
  -7  -5   4      155.88      159.91     12.85 o 
  -6  -5   4      288.45      281.69     16.75 o 
  -5  -5   4     1356.43     1344.30     43.69 o 
  -4  -5   4       13.77       18.90      5.41 o 
  -3  -5   4       10.17       23.83     10.41 o 
  -2  -5   4      752.70      746.83     32.87 o 
  -1  -5   4     2128.54     2026.06     63.63 o 
   0  -5   4     1667.82     1857.50     59.37 o 
   1  -5   4      787.56      896.69     21.60 o 
   2  -5   4     4006.76     4049.81     63.90 o 
   3  -5   4     4575.28     4385.14     67.35 o 
   4  -5   4       72.11       69.71     13.66 o 
   5  -5   4       57.85       52.26      5.63 o 
   6  -5   4      221.66      193.47     11.28 o 
   7  -5   4      384.93      361.70     16.53 o 
   8  -5   4       50.50       49.78      6.94 o 
   9  -5   4       62.41       54.59     10.01 o 
  10  -5   4       44.34       47.31     10.37 o 
  -8  -4   4        1.38        3.61      5.05 o 
  -7  -4   4      394.38      421.84     19.72 o 
  -6  -4   4      172.30      167.65     12.13 o 
  -5  -4   4       92.49       93.33      8.48 o 
  -4  -4   4      361.07      407.72     19.76 o 
  -3  -4   4     5882.90     5934.73     90.30 o 
  -2  -4   4      174.77      177.10      6.15 o 
  -1  -4   4      164.21      200.75      8.43 o 
   0  -4   4     2521.39     2731.13     70.98 o 
   1  -4   4      779.14      711.93     16.46 o 
   2  -4   4     1494.43     1455.10     24.55 o 
   3  -4   4     1446.04     1463.24     19.89 o 
   4  -4   4      138.28      134.04      7.82 o 
   5  -4   4     2453.05     2528.15     52.92 o 
   6  -4   4      601.61      609.41     19.74 o 
   7  -4   4      144.48      138.98     10.18 o 
   8  -4   4       49.16       42.88      8.90 o 
   9  -4   4       54.34       64.08     10.93 o 
  -8  -3   4      343.30      333.72     23.98 o 
  -7  -3   4       19.72       15.97      3.99 o 
  -6  -3   4      176.54      186.54      9.98 o 
  -5  -3   4     3885.56     3728.68     70.74 o 
  -4  -3   4     1631.79     1601.27     55.71 o 
  -3  -3   4       96.84      131.04      9.55 o 
  -2  -3   4      397.50      450.09     15.64 o 
  -1  -3   4     2836.81     2855.18     30.67 o 
   0  -3   4      952.77      930.88     11.39 o 
   1  -3   4     3313.61     3405.95     44.51 o 
   2  -3   4      119.62      118.74      7.35 o 
   3  -3   4     2899.32     2854.90     29.14 o 
   4  -3   4     2305.38     2275.99     66.48 o 
   5  -3   4     1404.69     1411.95     30.26 o 
   6  -3   4      131.51      163.21     13.43 o 
   7  -3   4      657.64      669.10     22.17 o 
   8  -3   4       30.08       37.42      8.08 o 
   9  -3   4       81.81       72.88     11.41 o 
  -9  -2   4        3.94       12.14      6.87 o 
  -8  -2   4       30.26       27.87      6.93 o 
  -7  -2   4      758.35      788.31     24.37 o 
  -6  -2   4     1081.73     1076.75     23.09 o 
  -5  -2   4       42.43       89.68      7.27 o 
  -4  -2   4       14.18       27.36      5.23 o 
  -3  -2   4     1946.13     1940.64     26.94 o 
  -2  -2   4     4018.77     4183.13     37.37 o 
  -1  -2   4     3854.84     3966.00     37.94 o 
   0  -2   4     3017.10     3080.58     32.97 o 
   1  -2   4      733.74      721.90     10.34 o 
   2  -2   4     3828.03     3806.65     44.85 o 
   3  -2   4     3004.68     2985.68     40.15 o 
   4  -2   4     1263.76     1216.50     26.87 o 
   5  -2   4      126.65      106.67      7.17 o 
   6  -2   4      125.79      127.67      8.70 o 
   7  -2   4      537.95      541.95     27.23 o 
   8  -2   4       86.81       83.37     12.07 o 
   9  -2   4       48.65       49.54      9.64 o 
  -9  -1   4      274.13      254.67     41.24 o 
  -8  -1   4      727.87      688.53     32.35 o 
  -7  -1   4      353.88      359.36     13.49 o 
  -6  -1   4      519.88      515.54     16.66 o 
  -5  -1   4      936.19      952.77     18.27 o 
  -4  -1   4     5439.28     5224.32     53.83 o 
  -3  -1   4     2477.21     2406.32     23.02 o 
  -2  -1   4     2262.79     2302.05     22.79 o 
  -1  -1   4      547.01      530.25      9.21 o 
   0  -1   4     3458.36     3476.51     35.53 o 
   1  -1   4     1193.15     1195.10     12.87 o 
   2  -1   4     2319.50     2276.43     40.36 o 
   3  -1   4      190.04      176.29      6.30 o 
   4  -1   4      356.65      303.87     10.13 o 
   5  -1   4      595.26      595.92     16.87 o 
   6  -1   4      393.15      402.63     15.31 o 
   7  -1   4       10.79        2.17      4.73 o 
   8  -1   4       29.69       33.77      8.89 o 
 -10   0   4      240.02      209.79     20.11 o 
  -9   0   4      250.99      275.44     21.47 o 
  -8   0   4      696.73      694.16     32.05 o 
  -7   0   4       73.91       80.22      6.61 o 
  -6   0   4     1398.59     1400.64     26.81 o 
  -5   0   4     2910.61     2920.22     31.44 o 
  -4   0   4     1917.85     1943.57     38.13 o 
  -3   0   4      183.47      170.84      4.48 o 
  -2   0   4    12032.48    12263.61     80.46 o 
  -1   0   4      257.97      239.28      6.26 o 
   0   0   4     4630.87     4586.55     38.11 o 
   1   0   4      640.40      678.88     20.07 o 
   2   0   4      179.10      207.85     15.79 o 
   3   0   4      836.32      836.40     25.83 o 
   4   0   4     2293.26     2242.50     38.20 o 
   5   0   4      209.11      192.92     10.34 o 
   6   0   4        0.07        1.83      4.80 o 
   7   0   4      246.99      225.76     18.99 o 
   8   0   4      197.42      252.85     21.39 o 
 -10   1   4      129.99      118.16     15.22 o 
  -9   1   4      129.93      117.00     14.10 o 
  -8   1   4      740.27      772.32     33.53 o 
  -7   1   4     1985.56     1919.68     51.46 o 
  -6   1   4     2308.70     2171.32     39.37 o 
  -5   1   4        1.66       18.64      3.43 o 
  -4   1   4     2419.73     2609.57     48.79 o 
  -3   1   4       14.05       19.58      3.50 o 
  -2   1   4      652.43      537.61     10.48 o 
  -1   1   4     5450.96     5558.39     71.59 o 
   0   1   4       13.10       28.51      2.51 o 
   1   1   4       54.27       52.16      5.77 o 
   2   1   4     4815.51     5081.41     94.68 o 
   3   1   4      728.27      730.32     17.18 o 
   4   1   4        3.74        7.43      3.31 o 
   5   1   4      304.38      271.35     18.46 o 
   6   1   4      270.27      344.96     22.31 o 
   7   1   4        2.46       -0.59      7.08 o 
 -10   2   4       85.48       78.34     12.49 o 
  -9   2   4       87.52       81.02     11.49 o 
  -8   2   4      605.11      638.50     30.21 o 
  -7   2   4     1188.16     1148.78     38.38 o 
  -6   2   4       47.29       44.37      4.34 o 
  -5   2   4     1155.14     1198.37     33.71 o 
  -4   2   4     7131.34     7096.30    143.47 o 
  -3   2   4     3359.04     3314.55     89.08 o 
  -2   2   4     3660.04     3968.50     38.77 o 
  -1   2   4      924.31      898.22     19.12 o 
   0   2   4     3835.58     3749.03     46.26 o 
   1   2   4     1655.94     1623.33     54.89 o 
   2   2   4      123.19      122.15      7.75 o 
   3   2   4       17.02       13.60      2.75 o 
   4   2   4      432.08      424.22     14.73 o 
   5   2   4      205.41      204.90     16.96 o 
   6   2   4       12.39       19.84      9.37 o 
   7   2   4        1.03        3.40      5.72 o 
 -10   3   4      187.73      183.18     18.43 o 
  -9   3   4      601.78      623.69     32.05 o 
  -8   3   4       23.40       35.51      8.55 o 
  -7   3   4      292.17      316.53     19.99 o 
  -6   3   4     2567.14     2373.97    153.70 o 
  -5   3   4     7522.33     7683.71    160.50 o 
  -4   3   4      114.80      138.82      6.01 o 
  -3   3   4     1888.48     1955.35     97.63 o 
  -2   3   4     2938.53     3024.83     38.52 o 
  -1   3   4      483.59      483.46     10.34 o 
   0   3   4        3.54        8.90      1.95 o 
   1   3   4      420.75      400.56     13.03 o 
   2   3   4       13.56       15.39      3.38 o 
   3   3   4      656.92      653.70     27.84 o 
   4   3   4      628.64      587.39     28.27 o 
   5   3   4      235.42      245.10     29.18 o 
   6   3   4      166.26      133.61     15.49 o 
 -10   4   4      249.48      233.43     21.04 o 
  -9   4   4       14.13       12.55      6.69 o 
  -8   4   4      727.64      756.68     33.81 o 
  -7   4   4     5486.36     5685.39    142.62 o 
  -6   4   4        4.11        7.51      1.94 o 
  -5   4   4       61.19       75.18      7.31 o 
  -4   4   4      903.21      840.95     49.67 o 
  -3   4   4     2814.30     2812.32     57.33 o 
  -2   4   4      522.63      513.34     13.73 o 
  -1   4   4      213.11      202.23      9.37 o 
   0   4   4        1.02        3.99      3.48 o 
   1   4   4     1294.77     1332.10     36.13 o 
   2   4   4      542.34      578.69     36.94 o 
   3   4   4      318.45      325.61     20.80 o 
   4   4   4        0.12       -0.54      6.35 o 
   5   4   4       87.20      128.00     15.10 o 
   6   4   4        3.20       -2.45      5.85 o 
 -10   5   4       38.07       27.06     10.53 o 
  -9   5   4      202.31      207.27     26.11 o 
  -8   5   4      289.90      248.91     27.58 o 
  -7   5   4      408.89      427.40     33.98 o 
  -6   5   4       83.77       80.26     10.84 o 
  -5   5   4     4069.93     3950.75    129.31 o 
  -4   5   4     2090.45     1975.57     78.77 o 
  -3   5   4      608.03      602.25     15.69 o 
  -2   5   4      183.40      186.54     11.78 o 
  -1   5   4      790.48      819.12     21.13 o 
   0   5   4      316.90      331.52     16.99 o 
   1   5   4        3.36       11.78      4.91 o 
   2   5   4        0.05        2.25      5.48 o 
   3   5   4       79.50       77.78     11.08 o 
   4   5   4        1.16       -3.33      4.20 o 
   5   5   4      213.93      231.51     20.97 o 
 -10   6   4      117.60      177.25     26.56 o 
  -9   6   4       74.72       77.24     17.18 o 
  -8   6   4       84.02      104.16     18.48 o 
  -7   6   4     1282.22     1299.98     63.14 o 
  -6   6   4     1309.18     1399.25     63.17 o 
  -5   6   4      487.94      489.02     17.57 o 
  -4   6   4        9.06       16.16      5.06 o 
  -3   6   4     3456.23     3376.83     90.45 o 
  -2   6   4      957.06      982.23     30.48 o 
  -1   6   4       41.34       40.86      6.37 o 
   0   6   4      154.44      123.88     11.16 o 
   1   6   4       27.35       31.10      6.00 o 
   2   6   4       63.01       55.13     12.94 o 
   3   6   4      123.17      145.24     15.73 o 
   4   6   4       75.15       86.25     13.40 o 
 -10   7   4        0.04        6.05      9.82 o 
  -9   7   4      169.33      189.43     26.78 o 
  -8   7   4      692.14      772.70     51.88 o 
  -7   7   4      656.91      717.17     47.99 o 
  -6   7   4      520.10      510.62     38.83 o 
  -5   7   4      355.60      287.27     24.29 o 
  -4   7   4     1494.86     1539.75    138.70 o 
  -3   7   4     1126.52     1055.69     68.94 o 
  -2   7   4      312.65      303.55     14.12 o 
  -1   7   4      249.49      233.92     15.56 o 
   0   7   4       51.90       32.86     11.64 o 
   1   7   4       30.44       31.83      7.08 o 
   2   7   4      228.65      247.33     29.48 o 
   3   7   4        4.73        9.66      5.84 o 
 -10   8   4      248.42      275.97     34.47 o 
  -9   8   4      177.68      181.04     27.20 o 
  -8   8   4      229.50      302.24     33.57 o 
  -7   8   4        9.68        2.96      8.04 o 
  -6   8   4      308.44      309.94     31.14 o 
  -5   8   4      118.04      164.17     22.21 o 
  -4   8   4      922.95      875.97     30.94 o 
  -3   8   4       69.39       64.00     14.65 o 
  -2   8   4      239.32      253.99     13.89 o 
  -1   8   4      143.45      147.06     13.05 o 
   0   8   4      414.25      390.32     21.79 o 
   1   8   4        0.05        4.16      6.55 o 
   2   8   4        1.26       -4.65      6.42 o 
  -9   9   4       36.38       36.90     14.34 o 
  -8   9   4       55.53       44.15     14.84 o 
  -7   9   4      248.55      250.13     29.90 o 
  -6   9   4      474.23      469.69     39.76 o 
  -5   9   4      159.77      171.53     23.88 o 
  -4   9   4      110.40      100.15     12.51 o 
  -3   9   4      141.68      152.13     13.24 o 
  -2   9   4      405.00      407.06     22.12 o 
  -1   9   4       50.13       46.06      7.68 o 
   0   9   4       30.66       18.45      9.91 o 
  -8  10   4      175.02      188.71     28.07 o 
  -7  10   4      303.70      343.75     36.56 o 
  -6  10   4       54.34       45.72     14.54 o 
  -5  10   4      178.82      223.49     27.72 o 
  -4  10   4      242.80      293.34     30.94 o 
  -3  10   4       33.91       28.71     10.50 o 
  -2  10   4       23.91       33.17     11.03 o 
  -5  11   4      196.77      223.33     29.19 o 
   1 -12   5      221.14      211.24     29.20 o 
   2 -12   5        4.11       17.76      9.76 o 
   3 -12   5      738.61      819.76     56.44 o 
   4 -12   5      415.80      448.50     41.15 o 
   5 -12   5       14.38       11.61      9.05 o 
   6 -12   5       30.18       29.31     12.32 o 
   7 -12   5      125.91      164.81     25.78 o 
  -1 -11   5       32.60       42.75     10.40 o 
   0 -11   5       61.40       73.85     17.04 o 
   1 -11   5      325.36      349.70     35.10 o 
   2 -11   5       78.84       66.31     15.36 o 
   3 -11   5       53.33       89.02     17.84 o 
   4 -11   5        2.82        0.57      6.76 o 
   5 -11   5      191.18      219.80     27.70 o 
   6 -11   5       67.64       91.55     18.79 o 
   7 -11   5       64.64       43.77      9.36 o 
   8 -11   5       12.56        5.19      7.01 o 
  -2 -10   5        8.54        2.66      4.12 o 
  -1 -10   5      825.84      767.86     51.77 o 
   0 -10   5      679.48      678.07     47.44 o 
   1 -10   5        2.24        4.61      6.11 o 
   2 -10   5        0.53       10.00      6.39 o 
   3 -10   5       56.71       59.55     14.22 o 
   4 -10   5      164.36      201.89     25.08 o 
   5 -10   5      619.18      634.86     45.32 o 
   6 -10   5      291.07      250.09     29.04 o 
   7 -10   5      220.35      234.27     19.99 o 
   8 -10   5      302.65      281.77     30.51 o 
  -3  -9   5      133.42      127.34     14.27 o 
  -2  -9   5      412.99      447.21     25.86 o 
  -1  -9   5      333.05      392.03     34.50 o 
   0  -9   5      136.82      166.60     22.22 o 
   1  -9   5       56.90       65.94     14.73 o 
   2  -9   5      720.29      704.25     44.90 o 
   3  -9   5      713.78      723.59     45.61 o 
   4  -9   5      763.67      744.77     46.67 o 
   5  -9   5       12.56       10.30      7.14 o 
   6  -9   5       10.17        5.52      3.94 o 
   7  -9   5      499.49      487.28     27.51 o 
   8  -9   5      732.49      622.67     32.08 o 
   9  -9   5        1.41       11.76      6.45 o 
  -5  -8   5        7.34       -7.74     16.27 o 
  -4  -8   5      603.58      612.08     51.61 o 
  -3  -8   5      231.24      228.54     18.12 o 
  -2  -8   5      319.98      349.52     21.15 o 
  -1  -8   5      140.26      118.84     18.43 o 
   0  -8   5     1145.36     1156.46     56.02 o 
   1  -8   5     1260.09     1196.59     56.51 o 
   2  -8   5     1598.72     1588.25     65.73 o 
   3  -8   5       92.10       87.36     15.48 o 
   4  -8   5      332.42      326.62     29.51 o 
   5  -8   5      367.11      359.81     27.28 o 
   6  -8   5      299.64      354.05     46.21 o 
   7  -8   5        0.69       -0.33      3.58 o 
   8  -8   5       24.47        7.81      5.02 o 
   9  -8   5        0.30      -11.18     11.18 o 
  -5  -7   5       76.13       56.38      9.33 o 
  -4  -7   5      880.73      928.53     36.55 o 
  -3  -7   5      667.82      685.04     29.43 o 
  -2  -7   5      687.79      692.65     27.93 o 
  -1  -7   5     1688.46     1649.54     65.38 o 
   0  -7   5     1050.59     1162.74     52.68 o 
   1  -7   5        0.72        9.76      2.35 o 
   2  -7   5      672.94      609.46     20.50 o 
   3  -7   5        6.64       11.46      6.27 o 
   4  -7   5     1031.88     1104.46     54.08 o 
   5  -7   5      239.78      223.54     23.96 o 
   6  -7   5       49.20       49.91      8.29 o 
   7  -7   5       22.21       30.39      7.14 o 
   8  -7   5      505.32      507.52     26.97 o 
   9  -7   5       53.38       54.38     10.34 o 
  -6  -6   5      153.45      175.57     19.94 o 
  -5  -6   5      325.68      310.72     20.96 o 
  -4  -6   5      605.46      557.92     26.24 o 
  -3  -6   5     1285.17     1283.98     38.49 o 
  -2  -6   5     1291.61     1323.91     36.94 o 
  -1  -6   5      942.73      964.51     29.08 o 
   0  -6   5      507.67      555.89     33.63 o 
   1  -6   5      729.85      738.35     20.51 o 
   2  -6   5     1220.85     1199.59     30.36 o 
   3  -6   5     1209.66     1153.63     34.02 o 
   4  -6   5      217.81      217.59     22.83 o 
   5  -6   5        0.26        2.32      4.71 o 
   6  -6   5      970.11      978.07     27.20 o 
   7  -6   5      403.85      387.48     17.71 o 
   8  -6   5       33.76       31.28      7.98 o 
   9  -6   5        0.06        2.85      8.43 o 
  -7  -5   5      441.34      388.12     20.81 o 
  -6  -5   5        8.80        6.52      3.95 o 
  -5  -5   5      529.75      543.50     59.76 o 
  -4  -5   5      506.30      486.35     22.74 o 
  -3  -5   5     2844.09     2711.37     36.26 o 
  -2  -5   5      116.54      110.67     10.54 o 
  -1  -5   5       31.71       45.53     10.08 o 
   0  -5   5     3341.76     3521.52     91.10 o 
   1  -5   5     4755.36     4591.83    119.50 o 
   2  -5   5      711.24      739.02     20.65 o 
   3  -5   5       87.35       83.47      9.83 o 
   4  -5   5     1623.08     1624.85    101.10 o 
   5  -5   5     1465.74     1533.98     53.62 o 
   6  -5   5       25.54       35.23      7.88 o 
   7  -5   5      137.69      121.63      9.69 o 
   8  -5   5       29.66       32.92      7.94 o 
   9  -5   5      112.72      122.13     23.49 o 
  -8  -4   5       11.59        2.49      4.49 o 
  -7  -4   5      156.69      153.75     12.42 o 
  -6  -4   5       26.49       15.74      6.08 o 
  -5  -4   5     1667.55     1690.38     37.56 o 
  -4  -4   5      897.10      921.46     29.81 o 
  -3  -4   5        3.64        2.31      2.10 o 
  -2  -4   5     2680.19     2599.62     34.97 o 
  -1  -4   5     9742.94     9623.37     95.63 o 
   0  -4   5     1531.69     1618.21     48.01 o 
   1  -4   5      140.90      160.57      7.17 o 
   2  -4   5     1380.09     1404.28     32.65 o 
   3  -4   5      475.05      413.02     15.06 o 
   4  -4   5      132.52      110.32      6.10 o 
   5  -4   5      548.77      472.93     19.28 o 
   6  -4   5       78.17       73.38     14.04 o 
   7  -4   5      256.00      261.77     37.24 o 
   8  -4   5       77.70       93.74     12.45 o 
   9  -4   5      104.34       93.25     13.30 o 
  -8  -3   5        1.85       -8.04      8.04 o 
  -7  -3   5     1886.47     1879.55     55.36 o 
  -6  -3   5     1460.23     1427.33     34.71 o 
  -5  -3   5       18.31       23.35      4.36 o 
  -4  -3   5      342.49      324.25     13.40 o 
  -3  -3   5     7450.95     7389.73    143.17 o 
  -2  -3   5     1364.62     1327.14     28.76 o 
  -1  -3   5       30.92       39.31      2.97 o 
   0  -3   5      665.89      693.84     33.48 o 
   1  -3   5      888.82      840.70     35.90 o 
   2  -3   5     1285.16     1324.09     17.93 o 
   3  -3   5      966.98      984.92     16.78 o 
   4  -3   5      158.58      138.12      5.84 o 
   5  -3   5     1326.25     1368.03     38.11 o 
   6  -3   5      216.02      235.83     13.07 o 
   7  -3   5      143.64      143.08     19.32 o 
   8  -3   5        8.93       18.87      9.49 o 
   9  -3   5       35.98       67.82     11.84 o 
  -9  -2   5      257.76      272.77     28.22 o 
  -8  -2   5      263.41      267.11     16.90 o 
  -7  -2   5       15.74        7.58      5.67 o 
  -6  -2   5       39.18       35.57      4.40 o 
  -5  -2   5     1595.55     1580.40     32.34 o 
  -4  -2   5     1960.09     1934.59     36.75 o 
  -3  -2   5      535.92      510.37      9.86 o 
  -2  -2   5      569.85      586.97     10.45 o 
  -1  -2   5     3374.19     3389.03     36.98 o 
   0  -2   5     6651.90     6758.95     89.98 o 
   1  -2   5     3570.74     3573.99     51.16 o 
   2  -2   5      472.09      474.84     12.15 o 
   3  -2   5      739.48      676.46     33.46 o 
   4  -2   5      584.79      548.16     33.96 o 
   5  -2   5      450.05      431.48     21.44 o 
   6  -2   5      219.49      220.54     16.47 o 
   7  -2   5       99.18      127.81     18.80 o 
   8  -2   5        4.75        7.47      5.57 o 
  -9  -1   5       11.32       10.45      5.81 o 
  -8  -1   5       25.24       25.97      7.14 o 
  -7  -1   5      257.86      246.48     14.71 o 
  -6  -1   5     1328.22     1336.05     27.14 o 
  -5  -1   5     2651.09     2533.23     33.15 o 
  -4  -1   5     2113.68     2108.84     24.27 o 
  -3  -1   5     1052.94     1067.99     14.98 o 
  -2  -1   5    11025.04    10637.22     72.45 o 
  -1  -1   5     1537.01     1395.17     25.90 o 
   0  -1   5      200.08      175.17      9.06 o 
   1  -1   5     2313.56     2305.55     32.52 o 
   2  -1   5     1274.31     1248.21     37.21 o 
   3  -1   5      132.46      149.46     10.46 o 
   4  -1   5      377.63      441.87     20.21 o 
   5  -1   5        4.02        3.76      4.09 o 
   6  -1   5        3.39        5.36      9.90 o 
   7  -1   5      152.32      163.94     16.02 o 
   8  -1   5       83.49       75.35     12.21 o 
  -9   0   5       61.55       38.24      8.61 o 
  -8   0   5      616.76      663.51     31.52 o 
  -7   0   5      359.76      376.23     22.06 o 
  -6   0   5      882.73      838.89     17.27 o 
  -5   0   5        4.95        6.66      1.78 o 
  -4   0   5     3101.75     3083.40     36.34 o 
  -3   0   5     5338.58     5259.18     43.94 o 
  -2   0   5     6383.04     6636.49     52.18 o 
  -1   0   5      800.80      879.85     13.19 o 
   0   0   5     9746.29    10048.33    103.24 o 
   1   0   5      183.37      175.94     19.30 o 
   2   0   5     1843.63     1948.85     40.85 o 
   3   0   5      126.32      136.43     10.92 o 
   4   0   5        2.24       -1.50      3.13 o 
   5   0   5      134.63      124.97     12.51 o 
   6   0   5      361.17      394.17     23.80 o 
   7   0   5       28.26       19.57      6.83 o 
 -10   1   5      520.97      542.55     32.53 o 
  -9   1   5      322.42      336.50     23.94 o 
  -8   1   5      414.21      397.16     24.17 o 
  -7   1   5        9.09        6.98      5.63 o 
  -6   1   5     1207.03     1215.37     37.37 o 
  -5   1   5     3207.28     3257.11     66.46 o 
  -4   1   5     2636.91     2637.18     72.79 o 
  -3   1   5     2224.61     2236.40    115.70 o 
  -2   1   5      614.83      610.06     18.27 o 
  -1   1   5      625.15      609.62     11.06 o 
   0   1   5     6643.12     6655.89     60.68 o 
   1   1   5      392.97      450.68     18.44 o 
   2   1   5      465.07      493.83     36.12 o 
   3   1   5      264.56      276.34     16.35 o 
   4   1   5      461.30      473.45     23.13 o 
   5   1   5       59.47       65.76     12.87 o 
   6   1   5       30.58       32.48     12.26 o 
   7   1   5        1.28        1.12      9.36 o 
 -10   2   5      158.60      143.41     16.78 o 
  -9   2   5      180.74      172.71     17.07 o 
  -8   2   5      150.46      132.24     14.13 o 
  -7   2   5       76.66       67.40     16.30 o 
  -6   2   5     1421.99     1487.89     42.42 o 
  -5   2   5     2601.54     2741.53     79.96 o 
  -4   2   5       10.31       17.19      6.00 o 
  -3   2   5      698.42      669.44     17.24 o 
  -2   2   5     6762.59     6485.91     81.04 o 
  -1   2   5     5957.43     5895.21     54.89 o 
   0   2   5     1118.88     1130.57     17.67 o 
   1   2   5      471.03      491.09     14.40 o 
   2   2   5      937.69      875.07     41.89 o 
   3   2   5       82.55       69.38     15.15 o 
   4   2   5        0.22       11.39      5.20 o 
   5   2   5       23.63       37.48      8.17 o 
   6   2   5        5.07       10.03      5.48 o 
 -10   3   5       65.41       72.77     19.38 o 
  -9   3   5      504.61      450.87     42.52 o 
  -8   3   5      110.83      109.15     18.19 o 
  -7   3   5      540.41      659.19     41.31 o 
  -6   3   5       22.02       61.48     12.44 o 
  -5   3   5       23.77       36.63      9.40 o 
  -4   3   5     2679.68     2590.03     67.26 o 
  -3   3   5     5649.39     5439.43     68.53 o 
  -2   3   5      124.04      124.05      6.66 o 
  -1   3   5      340.18      334.16     12.38 o 
   0   3   5     1592.67     1551.81     24.43 o 
   1   3   5      561.81      521.11     14.94 o 
   2   3   5       14.93       18.95      7.69 o 
   3   3   5        0.26       12.33      5.65 o 
   4   3   5      157.36      152.12     15.28 o 
   5   3   5       71.43       83.45     28.72 o 
   6   3   5        1.45       11.26      6.39 o 
 -10   4   5      268.20      272.00     23.01 o 
  -9   4   5      709.94      767.78     50.73 o 
  -8   4   5        8.49        8.72      7.31 o 
  -7   4   5      133.16      123.25     18.41 o 
  -6   4   5      679.34      706.27     41.15 o 
  -5   4   5     3834.98     3709.81     59.05 o 
  -4   4   5        7.50        8.18      2.63 o 
  -3   4   5        1.51        1.77      2.13 o 
  -2   4   5      844.48      836.60     36.40 o 
  -1   4   5     4366.03     4181.96     57.01 o 
   0   4   5      733.30      714.12     26.03 o 
   1   4   5       13.27       26.57      5.73 o 
   2   4   5       23.63       34.96     11.24 o 
   3   4   5      336.29      343.79     22.27 o 
   4   4   5       46.40       33.88      8.20 o 
   5   4   5       22.05       20.97      8.99 o 
 -10   5   5      418.17      458.73     41.99 o 
  -9   5   5      148.32      124.36     21.49 o 
  -8   5   5      606.65      548.44     41.52 o 
  -7   5   5     1106.18     1109.38     57.13 o 
  -6   5   5       33.04       56.31     12.94 o 
  -5   5   5      986.29     1035.35     50.52 o 
  -4   5   5      327.00      350.15     27.23 o 
  -3   5   5     1583.29     1550.55     35.22 o 
  -2   5   5     2672.86     2645.81     53.62 o 
  -1   5   5     1334.75     1320.90     29.22 o 
   0   5   5       29.92       43.55      7.31 o 
   1   5   5     1324.03     1314.97     40.10 o 
   2   5   5       56.62       52.96     12.95 o 
   3   5   5        5.33        7.75      4.43 o 
   4   5   5        7.77       12.27      7.08 o 
 -10   6   5        4.75        4.63      7.16 o 
  -9   6   5      208.90      247.99     30.34 o 
  -8   6   5      590.51      680.79     47.92 o 
  -7   6   5      181.75      207.15     25.08 o 
  -6   6   5       96.27      103.93     17.39 o 
  -5   6   5     1242.81     1321.04     60.04 o 
  -4   6   5      392.83      374.91     20.57 o 
  -3   6   5      147.03      142.26     15.29 o 
  -2   6   5      242.28      246.51     15.63 o 
  -1   6   5      288.32      313.78     14.42 o 
   0   6   5      699.88      685.77     28.48 o 
   1   6   5       47.74       43.18      9.19 o 
   2   6   5       46.13       30.06     10.48 o 
   3   6   5       65.67       77.44     12.49 o 
 -10   7   5      223.46      237.82     31.68 o 
  -9   7   5       52.45       61.01     16.66 o 
  -8   7   5        1.84       23.26     10.21 o 
  -7   7   5      185.17      195.83     25.82 o 
  -6   7   5      572.17      659.26     45.10 o 
  -5   7   5      561.14      630.50     41.96 o 
  -4   7   5      301.68      292.87     22.29 o 
  -3   7   5      449.15      472.58     21.62 o 
  -2   7   5      256.50      248.67     13.25 o 
  -1   7   5       42.82       57.64      8.69 o 
   0   7   5      165.36      172.88     14.77 o 
   1   7   5      130.29      135.85     13.74 o 
   2   7   5       24.27       28.68     11.60 o 
  -9   8   5      209.25      177.04     27.25 o 
  -8   8   5      553.15      573.15     46.92 o 
  -7   8   5       24.07       29.86     11.71 o 
  -6   8   5       37.28       45.76     12.50 o 
  -5   8   5       25.62       36.59     11.80 o 
  -4   8   5      173.98      167.75     21.61 o 
  -3   8   5      185.98      177.49     11.74 o 
  -2   8   5      648.78      612.04     27.13 o 
  -1   8   5       13.64       15.69      5.20 o 
   0   8   5       96.44       98.68     11.86 o 
   1   8   5       79.86       72.03     16.89 o 
  -8   9   5      237.65      279.07     33.75 o 
  -7   9   5       24.91       14.50      9.67 o 
  -6   9   5      146.09      115.81     20.90 o 
  -5   9   5       60.23       60.63     14.18 o 
  -4   9   5      496.95      531.75     40.48 o 
  -3   9   5      224.79      216.87     50.63 o 
  -2   9   5        9.47        7.08      3.99 o 
  -1   9   5       58.52       69.87     10.23 o 
  -7  10   5       26.24       -9.13      9.13 o 
  -6  10   5      130.37      139.13     22.83 o 
  -5  10   5      155.74      166.46     24.65 o 
  -4  10   5       58.74       60.97      9.90 o 
  -3  10   5        8.72        3.16      4.98 o 
   1 -12   6      291.78      314.33     35.71 o 
   2 -12   6      151.08      144.95     23.99 o 
   3 -12   6       29.15       41.46     13.51 o 
   4 -12   6      115.51      112.12     22.14 o 
   5 -12   6      474.22      578.14     47.88 o 
   6 -12   6      130.80      105.56     21.10 o 
  -1 -11   6      200.45      236.93     30.24 o 
   0 -11   6      394.75      445.17     41.19 o 
   1 -11   6      289.63      276.07     32.10 o 
   2 -11   6       82.12       69.27     16.45 o 
   3 -11   6     1048.08     1018.28     61.10 o 
   4 -11   6      252.19      254.63     30.40 o 
   5 -11   6       12.62       21.29     11.67 o 
   6 -11   6        1.76        1.69      5.41 o 
   7 -11   6       36.02       39.36     12.95 o 
  -2 -10   6      825.99      816.86     36.86 o 
  -1 -10   6      104.43      118.02     13.93 o 
   0 -10   6       43.44       37.73     13.16 o 
   1 -10   6      521.96      587.88     44.28 o 
   2 -10   6      474.27      457.99     38.61 o 
   3 -10   6       44.68       51.62     14.20 o 
   4 -10   6       27.98       29.28     11.09 o 
   5 -10   6       35.98       25.31     10.47 o 
   6 -10   6      105.89       91.84     18.71 o 
   7 -10   6      132.76      136.72     23.79 o 
   8 -10   6       10.15        6.65     11.78 o 
  -3  -9   6        9.11       12.54      6.48 o 
  -2  -9   6       31.62       39.94      8.03 o 
  -1  -9   6       96.83      123.74     12.82 o 
   0  -9   6      560.10      526.86     40.43 o 
   1  -9   6      178.29      155.47     21.42 o 
   2  -9   6      257.15      280.82     28.66 o 
   3  -9   6      103.66       78.66     15.95 o 
   4  -9   6      529.71      568.36     41.60 o 
   5  -9   6      417.55      375.01     34.64 o 
   6  -9   6      206.48      214.38     27.51 o 
   7  -9   6       54.29       52.19      9.25 o 
   8  -9   6       40.96       53.17     29.17 o 
  -4  -8   6       41.85       41.03      8.68 o 
  -3  -8   6       58.66       49.26      8.50 o 
  -2  -8   6      681.82      681.04     32.25 o 
  -1  -8   6      655.45      635.41     26.89 o 
   0  -8   6     1164.24     1200.25     58.24 o 
   1  -8   6      247.32      243.76     25.33 o 
   2  -8   6     2127.88     2069.95     78.60 o 
   3  -8   6     1721.33     1741.41     71.81 o 
   4  -8   6      715.95      728.29     46.15 o 
   5  -8   6       47.62       32.68     11.51 o 
   6  -8   6       96.82      130.25     21.32 o 
   7  -8   6      205.34      192.92     26.40 o 
   8  -8   6      120.17      138.50     23.07 o 
   9  -8   6        0.25        7.22      7.70 o 
  -5  -7   6       38.74       39.39      8.19 o 
  -4  -7   6      169.09      172.99     15.48 o 
  -3  -7   6      506.96      493.78     28.01 o 
  -2  -7   6     1822.54     1896.33     47.96 o 
  -1  -7   6      751.31      762.38     27.35 o 
   0  -7   6     1330.96     1232.60     55.78 o 
   1  -7   6     1419.13     1409.62     59.74 o 
   2  -7   6     1574.29     1536.42     63.80 o 
   3  -7   6      164.85      175.16     14.94 o 
   4  -7   6      298.43      304.75     28.94 o 
   5  -7   6       68.82       75.98     15.37 o 
   6  -7   6      403.50      385.91     21.88 o 
   7  -7   6      106.44       85.84     10.62 o 
   8  -7   6       35.28       29.19      7.14 o 
   9  -7   6        1.06        4.63      4.08 o 
  -6  -6   6      231.75      228.02     15.78 o 
  -5  -6   6      593.32      610.83     28.93 o 
  -4  -6   6      423.78      406.95     21.98 o 
  -3  -6   6      404.34      384.09     19.93 o 
  -2  -6   6      896.97      937.14     29.77 o 
  -1  -6   6      989.24      998.19     50.96 o 
   0  -6   6     1189.98     1239.21     52.25 o 
   1  -6   6     1313.23     1255.98     55.86 o 
   2  -6   6       10.80       19.11      3.90 o 
   3  -6   6       97.24       88.28     10.97 o 
   4  -6   6     1211.35     1263.01     58.57 o 
   5  -6   6      521.40      499.80     37.40 o 
   6  -6   6        2.40        3.38      2.88 o 
   7  -6   6       13.35        8.26      4.30 o 
   8  -6   6      122.75      135.46     14.91 o 
   9  -6   6        7.37       13.96      8.15 o 
  -7  -5   6      130.52      157.50     13.24 o 
  -6  -5   6      257.49      258.61     15.64 o 
  -5  -5   6     1492.78     1419.39     35.90 o 
  -4  -5   6       37.60       47.78     10.96 o 
  -3  -5   6      272.12      247.85      9.01 o 
  -2  -5   6      593.09      620.68     14.43 o 
  -1  -5   6     3693.04     3675.75     59.61 o 
   0  -5   6      449.78      445.65     14.17 o 
   1  -5   6      118.33      116.77     10.42 o 
   2  -5   6     2709.32     2666.12    152.84 o 
   3  -5   6     2674.54     2535.26     93.22 o 
   4  -5   6       91.67       74.13     13.64 o 
   5  -5   6       37.35       30.68      8.23 o 
   6  -5   6      436.76      383.95     16.72 o 
   7  -5   6      276.30      278.85     27.51 o 
   8  -5   6        0.18        7.43      6.00 o 
   9  -5   6        3.73        8.04     15.01 o 
  -7  -4   6      303.18      296.73     17.12 o 
  -6  -4   6       59.09       68.11      7.65 o 
  -5  -4   6      161.48      201.79     12.25 o 
  -4  -4   6        9.37        3.75      2.37 o 
  -3  -4   6     4322.52     4288.87     70.55 o 
  -2  -4   6     1052.55     1048.94     20.17 o 
  -1  -4   6       39.96       50.29      4.53 o 
   0  -4   6     3215.86     3194.41     59.58 o 
   1  -4   6     5601.05     5578.78    126.73 o 
   2  -4   6     1141.56     1135.07     82.09 o 
   3  -4   6      111.95      115.47      8.27 o 
   4  -4   6      228.14      226.20      9.93 o 
   5  -4   6      306.92      294.02     17.19 o 
   6  -4   6       15.75       11.36      9.51 o 
   7  -4   6      262.59      272.94     19.63 o 
   8  -4   6        0.10        2.62      4.93 o 
  -8  -3   6       95.29       94.03     12.64 o 
  -7  -3   6       74.57       72.31      8.28 o 
  -6  -3   6      119.59      140.59     10.66 o 
  -5  -3   6     3432.29     3460.42     54.93 o 
  -4  -3   6     1509.48     1525.38     31.22 o 
  -3  -3   6        1.34        4.53      2.17 o 
  -2  -3   6      174.37      185.13      7.63 o 
  -1  -3   6     4675.17     4576.88     48.08 o 
   0  -3   6     1742.62     1742.17     36.61 o 
   1  -3   6      164.78      154.66     15.89 o 
   2  -3   6      375.68      367.29     11.26 o 
   3  -3   6     1398.79     1365.66     28.03 o 
   4  -3   6      968.14     1016.09     30.18 o 
   5  -3   6      137.49      154.42     13.00 o 
   6  -3   6        0.78       -0.40      3.91 o 
   7  -3   6      184.74      213.55     17.99 o 
   8  -3   6        0.23        8.58      7.38 o 
  -8  -2   6       85.73      106.36     10.82 o 
  -7  -2   6     1676.84     1728.57     52.01 o 
  -6  -2   6      552.52      505.27     18.71 o 
  -5  -2   6      156.27      158.56      9.51 o 
  -4  -2   6        3.61        7.83      1.84 o 
  -3  -2   6     1909.55     1878.19     23.24 o 
  -2  -2   6     2116.90     2095.35     23.15 o 
  -1  -2   6     2375.90     2399.51     35.42 o 
   0  -2   6     1950.47     2068.83     36.41 o 
   1  -2   6     2523.19     2539.31     37.89 o 
   2  -2   6     5401.60     5417.97     94.57 o 
   3  -2   6      802.40      821.13     25.34 o 
   4  -2   6       79.84       70.09      8.14 o 
   5  -2   6      337.47      343.91     19.54 o 
   6  -2   6       46.37       56.75     10.26 o 
   7  -2   6       62.31       65.44     10.27 o 
   8  -2   6       42.51       51.11     10.06 o 
  -9  -1   6      325.00      350.12     25.30 o 
  -8  -1   6     1198.90     1143.09     43.21 o 
  -7  -1   6      162.46      141.87     11.49 o 
  -6  -1   6        1.06        2.19      3.52 o 
  -5  -1   6      968.10      950.55     22.45 o 
  -4  -1   6     2138.85     2113.02     27.12 o 
  -3  -1   6     1655.07     1611.61     30.50 o 
  -2  -1   6     2357.84     2350.22     24.92 o 
  -1  -1   6       13.87        9.95      1.60 o 
   0  -1   6     2362.14     2254.42     43.88 o 
   1  -1   6     2358.91     2341.27     32.45 o 
   2  -1   6     1372.73     1388.30     40.24 o 
   3  -1   6      707.28      682.49     24.09 o 
   4  -1   6      708.98      753.79     28.05 o 
   5  -1   6       95.32       96.60     11.29 o 
   6  -1   6       55.46       57.00      9.61 o 
   7  -1   6       10.64       23.03      8.05 o 
  -9   0   6       28.55       29.14      8.03 o 
  -8   0   6      211.46      236.81     19.10 o 
  -7   0   6      112.36      136.10     22.07 o 
  -6   0   6      894.05      894.59     38.03 o 
  -5   0   6      787.83      781.78     27.72 o 
  -4   0   6      656.36      626.98     14.40 o 
  -3   0   6       10.10       13.05      1.40 o 
  -2   0   6     4207.01     4232.33     46.17 o 
  -1   0   6     1008.16      949.31     19.78 o 
   0   0   6     4462.80     4447.74     53.50 o 
   1   0   6        0.34        2.66      3.00 o 
   2   0   6     1455.15     1480.44     36.30 o 
   3   0   6      308.67      308.47     16.87 o 
   4   0   6      399.90      437.24     25.19 o 
   5   0   6        3.01        7.35      5.05 o 
   6   0   6       52.57       63.67     11.12 o 
   7   0   6        5.55       10.05      5.88 o 
 -10   1   6      128.46      117.01     15.59 o 
  -9   1   6        5.29       14.93      5.57 o 
  -8   1   6     1908.49     1925.75     57.48 o 
  -7   1   6     1566.12     1542.49     46.74 o 
  -6   1   6      240.36      264.48     17.19 o 
  -5   1   6      305.23      342.33     26.02 o 
  -4   1   6     1431.12     1456.45     52.72 o 
  -3   1   6      979.80      952.70     23.22 o 
  -2   1   6      856.55      847.27     18.30 o 
  -1   1   6      354.11      317.17      9.27 o 
   0   1   6      199.56      186.18      6.44 o 
   1   1   6        5.69        4.91      1.41 o 
   2   1   6     3088.12     3145.48     61.11 o 
   3   1   6      214.52      215.30     15.03 o 
   4   1   6      105.42      101.82     11.44 o 
   5   1   6      144.10      159.16     15.75 o 
   6   1   6      212.14      242.74     20.26 o 
 -10   2   6      208.55      211.78     20.50 o 
  -9   2   6      543.05      555.64     42.46 o 
  -8   2   6     1191.19     1082.02     41.36 o 
  -7   2   6      333.75      312.05     20.36 o 
  -6   2   6     2067.40     1985.15     71.87 o 
  -5   2   6     1298.14     1353.08     54.41 o 
  -4   2   6      345.55      318.65     28.44 o 
  -3   2   6     1567.40     1428.29     30.46 o 
  -2   2   6        0.22        1.52      1.27 o 
  -1   2   6       49.44       53.34      4.82 o 
   0   2   6     4720.28     4706.20     58.37 o 
   1   2   6     3658.79     3642.72     68.53 o 
   2   2   6       28.80       24.87      6.92 o 
   3   2   6      230.27      230.25     21.11 o 
   4   2   6      240.86      303.18     20.49 o 
   5   2   6       56.34       58.95     10.08 o 
   6   2   6        0.01        0.25      4.91 o 
 -10   3   6      150.65      149.76     27.52 o 
  -9   3   6      324.94      298.58     31.81 o 
  -8   3   6        2.05        7.73      7.94 o 
  -7   3   6      592.71      587.29     40.01 o 
  -6   3   6     2019.68     2077.14     74.91 o 
  -5   3   6     1987.12     1972.32     68.84 o 
  -4   3   6        6.53        5.50      5.75 o 
  -3   3   6        3.45        7.53      1.82 o 
  -2   3   6      715.06      703.18     17.03 o 
  -1   3   6     1207.68     1227.92     25.98 o 
   0   3   6       55.02       59.92      4.79 o 
   1   3   6      242.68      237.61     15.88 o 
   2   3   6      370.80      402.69     32.22 o 
   3   3   6      489.85      490.22     26.12 o 
   4   3   6        3.56       -2.65      5.25 o 
   5   3   6        3.33        6.69      5.77 o 
 -10   4   6       55.89       82.27     18.53 o 
  -9   4   6      299.66      343.98     34.66 o 
  -8   4   6      174.46      203.81     25.30 o 
  -7   4   6     1704.22     1719.76     72.54 o 
  -6   4   6       49.58       41.22     11.43 o 
  -5   4   6      252.86      249.33     15.29 o 
  -4   4   6     1698.49     1719.71     62.49 o 
  -3   4   6     1401.29     1384.36     37.36 o 
  -2   4   6      322.13      307.60     13.18 o 
  -1   4   6       86.70      106.69      7.80 o 
   0   4   6      105.27       96.09     10.33 o 
   1   4   6      277.19      261.63     25.42 o 
   2   4   6      341.44      337.63     31.16 o 
   3   4   6       83.47       83.80     11.65 o 
   4   4   6       12.51       10.57      7.24 o 
 -10   5   6      142.84      151.54     25.24 o 
  -9   5   6      803.43      762.35     53.02 o 
  -8   5   6      352.84      326.19     32.87 o 
  -7   5   6      562.55      564.66     41.23 o 
  -6   5   6      789.81      778.68     46.51 o 
  -5   5   6      721.03      731.94     23.00 o 
  -4   5   6        6.75        7.55      2.66 o 
  -3   5   6     1149.89     1141.97     34.98 o 
  -2   5   6       57.83       55.00      6.19 o 
  -1   5   6     1581.04     1565.91     39.88 o 
   0   5   6      451.60      460.56     23.48 o 
   1   5   6       19.11       28.53      6.69 o 
   2   5   6        0.99       -7.94      7.94 o 
   3   5   6      386.84      421.71     27.07 o 
 -10   6   6      341.06      325.80     36.84 o 
  -9   6   6        1.01        1.14      8.41 o 
  -8   6   6        5.06        3.60      8.84 o 
  -7   6   6      825.67      924.94     55.09 o 
  -6   6   6     1123.95     1158.19     59.37 o 
  -5   6   6       80.89       63.48     13.60 o 
  -4   6   6      110.04      105.89     10.22 o 
  -3   6   6      773.20      731.01     42.26 o 
  -2   6   6      239.47      229.37     12.80 o 
  -1   6   6      107.47      117.97     19.82 o 
   0   6   6      190.10      174.22     15.05 o 
   1   6   6       74.14       85.93     11.01 o 
   2   6   6       75.22       62.55     15.39 o 
  -9   7   6      156.14      161.47     25.93 o 
  -8   7   6      684.61      788.44     54.30 o 
  -7   7   6      285.08      249.73     29.34 o 
  -6   7   6       55.51       61.44     15.03 o 
  -5   7   6      533.92      548.87     39.88 o 
  -4   7   6      407.72      409.38     21.53 o 
  -3   7   6       51.03       58.10      7.07 o 
  -2   7   6      139.08      126.68     10.19 o 
  -1   7   6       14.65       21.54      6.11 o 
   0   7   6        1.67        2.18      8.44 o 
   1   7   6        4.74       19.31      7.09 o 
  -9   8   6      231.56      242.30     32.03 o 
  -8   8   6       12.52       -4.52      7.86 o 
  -7   8   6      135.14      151.58     24.24 o 
  -6   8   6      370.21      374.73     35.44 o 
  -5   8   6        1.30        7.77      7.21 o 
  -4   8   6       23.56       22.03      5.91 o 
  -3   8   6        0.29        2.28      3.00 o 
  -2   8   6       76.74       77.17     10.59 o 
  -1   8   6       19.66       16.12      5.73 o 
   0   8   6      112.53      100.41     12.69 o 
  -7   9   6      244.49      219.63     29.33 o 
  -6   9   6      180.78      173.25     25.16 o 
  -5   9   6        1.03        4.19      6.00 o 
  -4   9   6      199.97      202.45     17.69 o 
  -3   9   6        4.14        1.99      3.18 o 
  -2   9   6      148.92      155.22     23.10 o 
   2 -12   7       15.93       18.56      9.60 o 
   3 -12   7       99.96      107.23     21.06 o 
   4 -12   7      134.78      161.91     25.72 o 
   5 -12   7       48.14       41.11     14.22 o 
   0 -11   7        2.48        6.38      7.29 o 
   1 -11   7      427.02      443.63     41.00 o 
   2 -11   7      514.48      541.91     44.67 o 
   3 -11   7       59.74       52.47     15.15 o 
   4 -11   7      181.57      197.53     27.45 o 
   5 -11   7      537.58      519.19     45.36 o 
   6 -11   7       77.03       50.04     15.01 o 
   7 -11   7        5.75       -9.36      9.36 o 
  -2 -10   7        1.75        8.94      8.63 o 
  -1 -10   7      726.45      753.58     52.22 o 
   0 -10   7     1009.10      997.31     59.55 o 
   1 -10   7       67.75       73.46     15.88 o 
   2 -10   7       13.02       12.08      8.05 o 
   3 -10   7      292.64      299.77     32.22 o 
   4 -10   7      388.52      386.36     36.97 o 
   5 -10   7      198.37      200.76     27.29 o 
   6 -10   7       21.67       15.75      9.39 o 
   7 -10   7       39.38       70.99     18.06 o 
  -3  -9   7      415.21      414.17     37.80 o 
  -2  -9   7      477.92      508.45     40.69 o 
  -1  -9   7       24.67       39.82     12.91 o 
   0  -9   7       28.77       16.46      7.69 o 
   1  -9   7       41.49       37.29     11.16 o 
   2  -9   7      454.84      464.68     37.78 o 
   3  -9   7      170.07      201.31     25.21 o 
   4  -9   7      533.51      554.24     42.80 o 
   5  -9   7        3.70       16.31     20.01 o 
   6  -9   7      267.40      237.82     29.76 o 
   7  -9   7      165.36      170.30     26.51 o 
   8  -9   7       22.80       25.53     12.35 o 
  -4  -8   7      474.47      475.59     39.14 o 
  -3  -8   7      215.37      205.50     25.17 o 
  -2  -8   7       64.01       65.31      8.95 o 
  -1  -8   7       49.72       40.95      6.86 o 
   0  -8   7      861.98      778.07     27.52 o 
   1  -8   7      500.96      553.62     39.57 o 
   2  -8   7      867.69      955.60     52.55 o 
   3  -8   7       30.58       12.32      7.93 o 
   4  -8   7      568.15      684.20     46.87 o 
   5  -8   7      370.39      361.13     34.82 o 
   6  -8   7      248.80      238.48     29.71 o 
   7  -8   7        2.40      -11.49     11.49 o 
   8  -8   7       33.44       49.56     15.34 o 
  -5  -7   7      175.16      172.28     13.38 o 
  -4  -7   7      210.72      214.92     16.71 o 
  -3  -7   7      124.38      113.55     19.00 o 
  -2  -7   7      318.12      312.45     17.70 o 
  -1  -7   7      735.27      726.74     33.54 o 
   0  -7   7     1498.36     1558.43     36.84 o 
   1  -7   7      477.46      454.76     33.90 o 
   2  -7   7     1293.74     1268.23     58.96 o 
   3  -7   7      690.59      691.25     44.52 o 
   4  -7   7      738.87      805.85     49.82 o 
   5  -7   7       50.06       36.56     12.13 o 
   6  -7   7       34.51        9.64      8.13 o 
   7  -7   7       44.93       41.42     13.25 o 
   8  -7   7      110.51      136.95     24.25 o 
  -6  -6   7      266.39      272.21     16.97 o 
  -5  -6   7       96.17       86.58      9.10 o 
  -4  -6   7      756.52      726.94     41.02 o 
  -3  -6   7     1176.66     1182.25     35.77 o 
  -2  -6   7     1010.76     1041.16     30.79 o 
  -1  -6   7      359.84      371.49     15.90 o 
   0  -6   7      860.95      816.05     22.10 o 
   1  -6   7      376.55      356.03     11.32 o 
   2  -6   7      678.12      672.24     41.19 o 
   3  -6   7      995.20      984.08     51.79 o 
   4  -6   7        2.53       -7.41      7.41 o 
   5  -6   7       53.86       62.36     14.60 o 
   6  -6   7      417.55      470.02     24.42 o 
   7  -6   7       81.15       73.80     17.52 o 
   8  -6   7        0.91        9.66      8.32 o 
  -7  -5   7      175.62      185.11     17.98 o 
  -6  -5   7       68.58       59.82      7.63 o 
  -5  -5   7     1202.04     1154.22     31.99 o 
  -4  -5   7      982.86      965.77     37.99 o 
  -3  -5   7     1398.44     1377.46     33.48 o 
  -2  -5   7      482.75      477.23     13.50 o 
  -1  -5   7      164.15      160.27     14.96 o 
   0  -5   7      427.11      403.81     28.21 o 
   1  -5   7     1941.84     2031.66    118.18 o 
   2  -5   7      500.44      592.66     37.06 o 
   3  -5   7       46.35       46.05     11.58 o 
   4  -5   7     1024.61      995.61     52.88 o 
   5  -5   7     1115.72     1132.55     51.27 o 
   6  -5   7       44.09       30.06      6.62 o 
   7  -5   7        7.12        3.98      6.26 o 
   8  -5   7      106.37       77.97     17.98 o 
  -7  -4   7      275.48      265.41     41.30 o 
  -6  -4   7      725.44      746.38     25.48 o 
  -5  -4   7     1476.75     1400.97     33.68 o 
  -4  -4   7      242.66      248.21     22.09 o 
  -3  -4   7      436.62      434.41     12.44 o 
  -2  -4   7      148.67      147.54      9.45 o 
  -1  -4   7     4314.39     4382.23    107.16 o 
   0  -4   7     1092.98     1159.16     25.68 o 
   1  -4   7      105.18      112.94     15.37 o 
   2  -4   7      466.89      472.05     32.08 o 
   3  -4   7     2328.50     2263.96     34.73 o 
   4  -4   7      553.29      560.25     22.12 o 
   5  -4   7        3.47        2.32      3.89 o 
   6  -4   7       49.71       57.33      8.81 o 
   7  -4   7       91.51      101.36     12.41 o 
   8  -4   7        0.68       -1.91      4.09 o 
  -8  -3   7      160.40      182.17     17.98 o 
  -7  -3   7      369.14      417.77     25.46 o 
  -6  -3   7      951.50      936.37     27.22 o 
  -5  -3   7      111.36       96.21     10.41 o 
  -4  -3   7      496.67      495.59     27.35 o 
  -3  -3   7     8923.75     8858.04     97.67 o 
  -2  -3   7      832.65      847.18     16.04 o 
  -1  -3   7      328.58      329.47     10.69 o 
   0  -3   7      758.59      759.41     24.45 o 
   1  -3   7      378.86      344.92     25.31 o 
   2  -3   7      126.64      127.26      4.78 o 
   3  -3   7      209.18      233.35     12.62 o 
   4  -3   7      106.37      106.89      9.90 o 
   5  -3   7      448.20      468.06     23.02 o 
   6  -3   7      213.67      212.53     16.90 o 
   7  -3   7       58.14       44.83      9.07 o 
   8  -3   7       10.54        5.23      7.52 o 
  -8  -2   7      777.30      775.78     29.78 o 
  -7  -2   7        0.20       -4.14      4.62 o 
  -6  -2   7      332.05      354.52     15.32 o 
  -5  -2   7     3110.66     3123.63     49.04 o 
  -4  -2   7      651.68      632.21     17.91 o 
  -3  -2   7      573.68      561.78     13.36 o 
  -2  -2   7       53.49       57.26      3.43 o 
  -1  -2   7     1782.71     1763.09     38.41 o 
   0  -2   7     1049.09     1084.89     22.54 o 
   1  -2   7      273.22      274.98     10.76 o 
   2  -2   7      606.00      574.26     21.10 o 
   3  -2   7      173.50      138.31     16.08 o 
   4  -2   7     1008.19     1056.79     41.39 o 
   5  -2   7      222.46      233.82     16.74 o 
   6  -2   7       33.87       24.49      6.80 o 
   7  -2   7      119.06      123.48     14.53 o 
  -9  -1   7        2.34        7.67      5.57 o 
  -8  -1   7        5.20        1.38      5.00 o 
  -7  -1   7     1268.32     1321.17     44.27 o 
  -6  -1   7     2845.49     2710.80     51.24 o 
  -5  -1   7      764.72      729.22     23.51 o 
  -4  -1   7      122.17      122.82      5.43 o 
  -3  -1   7     2016.64     1942.29     40.16 o 
  -2  -1   7     2251.22     2277.91     26.14 o 
  -1  -1   7      741.70      768.28     16.40 o 
   0  -1   7      803.80      782.11     18.36 o 
   1  -1   7      941.31      908.89     12.56 o 
   2  -1   7     1019.30      977.01     27.75 o 
   3  -1   7      275.73      270.85     15.68 o 
   4  -1   7      457.14      462.31     30.62 o 
   5  -1   7       71.44       60.86     19.01 o 
   6  -1   7       74.34       83.69     11.30 o 
   7  -1   7       31.84       40.44      9.52 o 
  -9   0   7      108.21       91.33     13.19 o 
  -8   0   7      587.47      598.67     30.93 o 
  -7   0   7      305.33      332.06     21.27 o 
  -6   0   7     1621.05     1614.49     45.72 o 
  -5   0   7       12.26       12.43      3.16 o 
  -4   0   7     6764.34     6648.17    297.30 o 
  -3   0   7     3807.23     3744.71     38.53 o 
  -2   0   7       94.80       89.64      5.14 o 
  -1   0   7      439.48      424.19     13.56 o 
   0   0   7     1667.30     1622.24     27.94 o 
   1   0   7       41.41       50.02      7.60 o 
   2   0   7     1253.31     1277.63     34.92 o 
   3   0   7      124.84      131.81     11.56 o 
   4   0   7       32.62       38.28      7.27 o 
   5   0   7       40.23       43.33      8.35 o 
   6   0   7      109.39      104.82     13.60 o 
  -9   1   7      390.82      408.26     27.01 o 
  -8   1   7      430.95      430.26     26.17 o 
  -7   1   7       32.39       26.66      7.90 o 
  -6   1   7     1222.97     1264.53     57.55 o 
  -5   1   7     2309.48     2249.79     74.75 o 
  -4   1   7     1447.03     1437.22     54.15 o 
  -3   1   7       36.24       39.49      2.50 o 
  -2   1   7     2420.52     2488.73     48.24 o 
  -1   1   7       95.02      166.08     12.13 o 
   0   1   7      155.65      152.40      6.09 o 
   1   1   7       49.13       57.74     10.76 o 
   2   1   7        6.85       12.36      5.35 o 
   3   1   7      166.71      152.00     13.36 o 
   4   1   7      688.52      669.25     30.29 o 
   5   1   7      121.97      118.32     13.84 o 
   6   1   7       50.17       31.68      8.82 o 
  -9   2   7      139.85      142.57     16.21 o 
  -8   2   7      449.83      457.91     37.85 o 
  -7   2   7      736.58      758.23     46.31 o 
  -6   2   7      672.73      676.42     41.02 o 
  -5   2   7      285.69      284.30     24.80 o 
  -4   2   7     1029.71     1040.16     43.39 o 
  -3   2   7     1512.23     1480.38     26.24 o 
  -2   2   7     1111.18     1072.56     25.93 o 
  -1   2   7     1045.66     1037.68     23.56 o 
   0   2   7      669.06      678.81     17.31 o 
   1   2   7      443.07      450.01     22.43 o 
   2   2   7      486.67      489.40     24.03 o 
   3   2   7        9.96        8.06      4.29 o 
   4   2   7        5.76       -1.02      4.13 o 
   5   2   7        2.77       -5.85      5.85 o 
  -9   3   7      465.22      429.83     39.18 o 
  -8   3   7      382.36      415.14     36.40 o 
  -7   3   7      909.85      964.70     53.32 o 
  -6   3   7       54.43       33.25     10.00 o 
  -5   3   7      984.10     1047.04     49.94 o 
  -4   3   7     2762.40     2584.68     46.78 o 
  -3   3   7     1506.36     1441.88     65.76 o 
  -2   3   7      164.04      145.93     10.25 o 
  -1   3   7        5.17        9.25      2.49 o 
   0   3   7      573.76      608.16     26.07 o 
   1   3   7      694.98      709.10     29.43 o 
   2   3   7       32.73       34.78      7.73 o 
   3   3   7       11.46       12.79      5.94 o 
   4   3   7       31.34       26.32      7.45 o 
  -9   4   7      557.53      705.03     51.00 o 
  -8   4   7      147.16      163.31     23.57 o 
  -7   4   7      201.85      187.46     23.52 o 
  -6   4   7      400.22      427.78     33.90 o 
  -5   4   7     2925.99     2929.52     92.51 o 
  -4   4   7      272.61      271.69     18.52 o 
  -3   4   7      503.32      517.33     45.47 o 
  -2   4   7     1762.80     1795.69     35.90 o 
  -1   4   7      433.63      433.23     16.22 o 
   0   4   7       35.53       47.18     12.69 o 
   1   4   7       44.79       38.38      8.19 o 
   2   4   7       42.26       55.81     14.20 o 
   3   4   7       94.57      112.91     13.88 o 
  -9   5   7       86.31       78.44     17.38 o 
  -8   5   7       88.14       99.95     18.79 o 
  -7   5   7     1365.83     1491.24     70.87 o 
  -6   5   7      374.67      425.28     34.90 o 
  -5   5   7       15.18       33.59     10.02 o 
  -4   5   7      241.10      256.33     24.27 o 
  -3   5   7      625.88      624.96     36.22 o 
  -2   5   7       34.55       29.86      4.95 o 
  -1   5   7      109.17      105.02     11.46 o 
   0   5   7        1.58        8.83      5.11 o 
   1   5   7      381.54      392.62     31.57 o 
   2   5   7        1.19       -8.75      8.75 o 
   3   5   7        2.58        8.48      5.38 o 
  -9   6   7      241.49      235.35     30.80 o 
  -8   6   7      433.35      471.25     41.43 o 
  -7   6   7        6.18        3.43      6.58 o 
  -6   6   7        1.22       10.83      8.38 o 
  -5   6   7      591.09      587.37     40.80 o 
  -4   6   7      646.60      638.21     78.16 o 
  -3   6   7       85.25       92.05      8.44 o 
  -2   6   7      220.93      208.28     12.74 o 
  -1   6   7      478.13      468.98     34.03 o 
   0   6   7       36.14       48.95      9.06 o 
   1   6   7        0.81       11.77      5.71 o 
  -8   7   7       22.79       29.08     12.79 o 
  -7   7   7      158.75      134.29     22.30 o 
  -6   7   7      982.04      993.61     57.87 o 
  -5   7   7      381.71      378.27     33.44 o 
  -4   7   7       47.07       53.12     12.49 o 
  -3   7   7      374.00      392.55     18.29 o 
  -2   7   7      284.27      301.12     20.49 o 
  -1   7   7       11.19       16.30      6.02 o 
   0   7   7       39.72       49.12      9.46 o 
  -8   8   7      303.12      354.31     38.26 o 
  -7   8   7      237.42      268.27     31.77 o 
  -6   8   7       68.14       47.42     13.99 o 
  -5   8   7       62.95       53.40     14.10 o 
  -4   8   7      338.05      343.90     22.87 o 
  -3   8   7       19.01       15.71     10.86 o 
  -2   8   7       17.53       25.10      7.67 o 
   0 -11   8       61.82       55.18     15.56 o 
   1 -11   8        7.13       12.55      9.46 o 
   2 -11   8        2.14        9.38      8.38 o 
   3 -11   8      367.89      335.84     36.68 o 
   4 -11   8      248.33      259.03     32.39 o 
   5 -11   8        5.08        4.66      8.50 o 
   6 -11   8       23.08       18.35     11.00 o 
  -1 -10   8      115.29       94.49     18.52 o 
   0 -10   8       10.41        4.18      6.53 o 
   1 -10   8      956.53      928.60     57.82 o 
   2 -10   8      795.76      795.33     53.49 o 
   3 -10   8        5.37        7.45      6.96 o 
   4 -10   8       45.28       54.73     14.63 o 
   5 -10   8      156.77      141.73     23.70 o 
   6 -10   8       64.45       66.99     17.87 o 
   7 -10   8       29.02       31.59     13.30 o 
  -3  -9   8      150.68      141.02     22.26 o 
  -2  -9   8        6.83      -10.15     10.15 o 
  -1  -9   8      679.40      663.69     46.83 o 
   0  -9   8      646.15      694.67     47.54 o 
   1  -9   8        1.21        5.17      5.24 o 
   2  -9   8       25.44       16.15      8.91 o 
   3  -9   8       34.23       37.22     12.14 o 
   4  -9   8      324.20      310.26     33.19 o 
   5  -9   8      158.20      147.46     23.70 o 
   6  -9   8      123.48      125.17     22.78 o 
   7  -9   8        6.43        4.95      6.81 o 
  -4  -8   8        1.64       11.32      6.99 o 
  -3  -8   8      465.37      455.85     37.57 o 
  -2  -8   8      773.49      821.64     50.04 o 
  -1  -8   8      262.78      235.88     26.13 o 
   0  -8   8      118.15       93.12     16.98 o 
   1  -8   8       11.81        7.74      6.63 o 
   2  -8   8      719.42      742.28     47.31 o 
   3  -8   8      202.19      165.92     22.87 o 
   4  -8   8      562.41      609.69     46.00 o 
   5  -8   8        3.47       -3.90      8.66 o 
   6  -8   8      184.84      183.94     27.39 o 
   7  -8   8      110.02       89.93     19.94 o 
  -5  -7   8        4.65        2.19      6.36 o 
  -4  -7   8      389.06      363.57     31.92 o 
  -3  -7   8      842.92      801.08     47.25 o 
  -2  -7   8      647.97      634.25     41.33 o 
  -1  -7   8      102.51      109.48     16.79 o 
   0  -7   8      860.26      845.81     47.87 o 
   1  -7   8      990.07      973.97     51.77 o 
   2  -7   8      945.34      979.30     83.88 o 
   3  -7   8       56.57       78.29     16.74 o 
   4  -7   8      446.29      431.61     37.57 o 
   5  -7   8      104.88      112.17     21.30 o 
   6  -7   8      199.68      203.53     28.13 o 
   7  -7   8       33.66       13.31      9.78 o 
  -6  -6   8      121.93      123.99     14.17 o 
  -5  -6   8      368.19      380.49     23.68 o 
  -4  -6   8      927.23      936.48     36.35 o 
  -3  -6   8      735.95      691.63     41.03 o 
  -2  -6   8     1494.06     1550.86     62.89 o 
  -1  -6   8     2574.88     2562.23     83.94 o 
   0  -6   8     1041.96     1088.16     52.37 o 
   1  -6   8       76.53      103.12     12.27 o 
   2  -6   8      583.41      593.19     40.12 o 
   3  -6   8        1.65       22.02      9.39 o 
   4  -6   8       58.61       79.70     16.30 o 
   5  -6   8      368.82      332.13     33.74 o 
   6  -6   8       26.58        9.01      6.39 o 
   7  -6   8        7.72       15.16      9.33 o 
  -6  -5   8      406.76      406.08     24.00 o 
  -5  -5   8      267.21      264.71     18.63 o 
  -4  -5   8       51.66       59.02      8.69 o 
  -3  -5   8      410.41      407.71     28.97 o 
  -2  -5   8     1238.94     1255.18     65.13 o 
  -1  -5   8     1706.22     1735.99     39.40 o 
   0  -5   8      264.05      253.96     16.81 o 
   1  -5   8      412.17      434.38     32.38 o 
   2  -5   8      556.48      575.26     38.28 o 
   3  -5   8      466.01      510.43     37.58 o 
   4  -5   8        1.61       -2.30      6.08 o 
   5  -5   8        1.41        2.50      6.68 o 
   6  -5   8       88.66      102.53     19.23 o 
   7  -5   8      146.79      217.41     29.07 o 
  -7  -4   8      219.45      176.42     25.51 o 
  -6  -4   8       45.51       51.93      8.94 o 
  -5  -4   8      874.43      869.85     25.79 o 
  -4  -4   8      799.39      775.74     18.57 o 
  -3  -4   8     2046.59     2008.59     30.34 o 
  -2  -4   8      137.29      130.62      6.01 o 
  -1  -4   8      141.29      157.27     10.82 o 
   0  -4   8      877.23      894.29     24.40 o 
   1  -4   8     3677.04     3740.02    104.64 o 
   2  -4   8      424.74      389.52     30.85 o 
   3  -4   8      355.00      337.01     29.87 o 
   4  -4   8      173.21      178.56     22.62 o 
   5  -4   8      242.45      297.11     30.95 o 
   6  -4   8       22.00       23.10     11.86 o 
   7  -4   8        7.73        4.63      6.93 o 
  -7  -3   8      343.65      331.10     22.85 o 
  -6  -3   8      194.55      220.21     17.14 o 
  -5  -3   8     1403.21     1395.18     31.69 o 
  -4  -3   8     2458.22     2433.10     41.49 o 
  -3  -3   8      467.87      478.53     13.36 o 
  -2  -3   8     1944.93     1927.34     34.67 o 
  -1  -3   8     9566.23     9448.62     90.82 o 
   0  -3   8      194.23      204.84     11.80 o 
   1  -3   8      292.50      300.03     13.66 o 
   2  -3   8      208.36      195.82      6.56 o 
   3  -3   8      449.89      424.66     17.56 o 
   4  -3   8      104.07      114.51     10.49 o 
   5  -3   8       40.15       60.23     14.88 o 
   6  -3   8       60.01       40.33     12.41 o 
   7  -3   8       75.43      101.79     20.87 o 
  -8  -2   8       82.05       73.79     11.65 o 
  -7  -2   8      593.48      614.54     25.08 o 
  -6  -2   8      912.73      901.98     34.56 o 
  -5  -2   8        1.89        5.80      3.14 o 
  -4  -2   8        2.44        6.16      2.26 o 
  -3  -2   8     2169.96     2183.70     37.10 o 
  -2  -2   8     2536.19     2504.33     45.68 o 
  -1  -2   8      284.52      294.15     12.11 o 
   0  -2   8       24.49       24.03      5.18 o 
   1  -2   8     1210.46     1150.41     26.91 o 
   2  -2   8      648.59      623.34     20.46 o 
   3  -2   8        8.95        8.61      3.74 o 
   4  -2   8       87.81       97.35     10.62 o 
   5  -2   8       24.80       22.87      6.23 o 
   6  -2   8       31.79       22.98     10.59 o 
  -8  -1   8      711.94      638.21     61.75 o 
  -7  -1   8       41.18       33.62     11.62 o 
  -6  -1   8      102.77      110.91     11.77 o 
  -5  -1   8     1346.01     1414.96     40.15 o 
  -4  -1   8      995.64     1002.04     25.98 o 
  -3  -1   8      358.44      332.93     11.54 o 
  -2  -1   8      541.56      496.90     11.02 o 
  -1  -1   8      762.11      727.91     14.64 o 
   0  -1   8     2166.95     2115.43     28.06 o 
   1  -1   8      254.25      231.67      7.41 o 
   2  -1   8        2.13        0.92      2.50 o 
   3  -1   8      885.12      908.15     53.77 o 
   4  -1   8       75.73       70.64      9.76 o 
   5  -1   8       42.76       24.21      6.02 o 
   6  -1   8      102.54      119.26     16.86 o 
  -9   0   8        4.60       16.08      7.04 o 
  -8   0   8       15.60       23.58      8.40 o 
  -7   0   8      208.50      191.84     16.67 o 
  -6   0   8      753.84      809.41     46.86 o 
  -5   0   8      461.34      462.63     32.87 o 
  -4   0   8      279.35      273.24     23.20 o 
  -3   0   8       13.35       10.96      2.62 o 
  -2   0   8     4447.56     4399.17     53.03 o 
  -1   0   8     1971.22     1973.37     34.64 o 
   0   0   8      669.61      652.57     17.16 o 
   1   0   8      139.21      140.91      9.05 o 
   2   0   8     1042.60     1058.07     32.85 o 
   3   0   8      375.79      387.75     20.84 o 
   4   0   8      110.53      114.61     12.33 o 
   5   0   8       78.53       64.98     10.54 o 
   6   0   8       13.10       19.59      6.87 o 
  -9   1   8       68.55       67.06     11.40 o 
  -8   1   8      860.77      806.04     52.24 o 
  -7   1   8      652.53      640.76     43.66 o 
  -6   1   8      919.56      936.88     50.16 o 
  -5   1   8        0.05        4.08      5.51 o 
  -4   1   8     1688.48     1841.84     64.28 o 
  -3   1   8     1971.03     1964.80     51.70 o 
  -2   1   8     1348.00     1316.73     28.87 o 
  -1   1   8       91.29       81.63      6.52 o 
   0   1   8     1353.38     1374.72     43.38 o 
   1   1   8       24.41       18.53      5.33 o 
   2   1   8      413.59      405.60     21.21 o 
   3   1   8        9.82        2.20      5.74 o 
   4   1   8       20.63       16.08     15.27 o 
   5   1   8        5.43        4.33      4.13 o 
  -9   2   8      658.43      639.47     48.99 o 
  -8   2   8      207.95      210.91     26.48 o 
  -7   2   8       67.37       53.02     13.22 o 
  -6   2   8      368.89      376.16     31.44 o 
  -5   2   8      576.14      619.45     38.14 o 
  -4   2   8      422.06      412.85     28.88 o 
  -3   2   8      859.02      813.46     63.70 o 
  -2   2   8      231.04      241.51     11.71 o 
  -1   2   8      637.90      625.29     24.75 o 
   0   2   8      912.62      943.22     39.94 o 
   1   2   8      154.76      165.83     14.46 o 
   2   2   8       35.98       38.77      7.67 o 
   3   2   8        1.16        0.93      3.50 o 
   4   2   8       77.49       70.27     20.01 o 
  -9   3   8       73.32       72.82     17.50 o 
  -8   3   8      307.84      262.77     29.77 o 
  -7   3   8      555.40      552.26     41.14 o 
  -6   3   8      192.76      193.80     22.60 o 
  -5   3   8      568.37      574.34     37.21 o 
  -4   3   8        0.67       -2.02      4.41 o 
  -3   3   8       16.83       22.88      3.90 o 
  -2   3   8      639.94      616.80     19.79 o 
  -1   3   8     1360.98     1362.77     47.52 o 
   0   3   8       50.62       44.94     10.90 o 
   1   3   8       82.88       90.75     11.36 o 
   2   3   8      260.76      290.65     20.37 o 
   3   3   8       91.31       79.43     11.70 o 
  -9   4   8      491.18      468.36     42.55 o 
  -8   4   8       67.56       87.65     18.08 o 
  -7   4   8      660.09      702.38     47.23 o 
  -6   4   8       37.36       52.86     13.10 o 
  -5   4   8      181.09      179.25     21.56 o 
  -4   4   8      526.12      514.78     34.42 o 
  -3   4   8     1330.01     1367.47     34.40 o 
  -2   4   8      111.71      130.06      9.50 o 
  -1   4   8      164.89      179.33     27.74 o 
   0   4   8      759.89      810.06     48.98 o 
   1   4   8      230.08      220.01     37.82 o 
   2   4   8       31.47       27.70      7.27 o 
   3   4   8        6.12        5.50      4.59 o 
  -9   5   8      382.74      430.92     41.43 o 
  -8   5   8       90.42       96.08     19.14 o 
  -7   5   8      283.28      284.30     31.24 o 
  -6   5   8       55.85       44.74     12.88 o 
  -5   5   8     1053.73     1046.69     54.59 o 
  -4   5   8      229.06      207.39     22.67 o 
  -3   5   8        7.21        4.21      2.80 o 
  -2   5   8        9.34        8.36      3.69 o 
  -1   5   8      142.80      158.86     15.03 o 
   0   5   8       95.22       94.66     11.85 o 
   1   5   8       89.71       89.60     12.22 o 
  -8   6   8       76.04       63.57     15.36 o 
  -7   6   8      200.55      227.33     28.46 o 
  -6   6   8       57.74       57.38     14.04 o 
  -5   6   8        0.12       12.35      8.02 o 
  -4   6   8      111.86       94.72     15.65 o 
  -3   6   8      145.44      141.90     13.72 o 
  -2   6   8      605.04      582.80     28.70 o 
  -1   6   8      120.80      108.17     12.99 o 
   0   6   8       65.20       47.77      9.09 o 
  -7   7   8        1.09       -8.19      8.19 o 
  -6   7   8       19.49        8.22      5.59 o 
  -5   7   8       53.36       47.46     12.53 o 
  -4   7   8      295.07      310.54     21.52 o 
  -3   7   8      142.70      153.04     22.41 o 
  -2   7   8       71.70       67.57     10.18 o 
  -1   7   8       52.05       70.24     20.85 o 
  -5   8   8        0.58       -8.69      8.69 o 
   2 -11   9      143.04      159.78     25.88 o 
   3 -11   9       13.39       12.28      8.45 o 
   4 -11   9       16.56       29.63     13.04 o 
  -1 -10   9      516.15      520.64     44.21 o 
   0 -10   9      690.39      728.40     52.12 o 
   1 -10   9       84.83       72.54     16.59 o 
   2 -10   9       41.96       26.40     10.43 o 
   3 -10   9      698.72      773.46     54.95 o 
   4 -10   9      267.57      241.02     31.14 o 
   5 -10   9        1.00        6.73      6.63 o 
  -2  -9   9      769.71      794.99     52.59 o 
  -1  -9   9      376.14      365.70     34.87 o 
   0  -9   9       22.72       29.69     10.86 o 
   1  -9   9      616.97      644.51     46.77 o 
   2  -9   9      458.88      493.36     41.59 o 
   3  -9   9        5.85       -1.73      7.47 o 
   4  -9   9       53.75       60.15     15.63 o 
   5  -9   9       19.49       17.86     11.77 o 
   6  -9   9       86.59       90.96     20.66 o 
  -3  -8   9       56.26       31.03     11.29 o 
  -2  -8   9        1.70       16.84      9.73 o 
  -1  -8   9       43.23       20.76      9.05 o 
   0  -8   9      643.71      657.37     45.16 o 
   1  -8   9      470.22      512.60     40.17 o 
   2  -8   9      268.77      241.26     27.87 o 
   3  -8   9       52.11       58.18     10.59 o 
   4  -8   9      474.02      446.48     40.86 o 
   5  -8   9       21.83       23.79     13.65 o 
   6  -8   9       39.61       13.89      9.32 o 
  -4  -7   9       24.76       33.71      8.01 o 
  -3  -7   9        9.58        8.11      6.65 o 
  -2  -7   9      266.80      253.82     26.61 o 
  -1  -7   9      398.00      432.71     34.25 o 
   0  -7   9      553.13      615.56     41.65 o 
   1  -7   9      148.93      136.27     20.49 o 
   2  -7   9      748.41      818.10     35.79 o 
   3  -7   9      653.34      643.95     46.51 o 
   4  -7   9      552.92      542.08     43.92 o 
   5  -7   9       15.10       18.21      9.54 o 
   6  -7   9      223.79      234.45     30.91 o 
   7  -7   9        9.09        2.55      8.84 o 
  -5  -6   9       21.67       18.84      5.53 o 
  -4  -6   9      348.77      329.01     36.88 o 
  -3  -6   9     1029.46      995.64     36.91 o 
  -2  -6   9     1045.12      976.35     49.75 o 
  -1  -6   9      455.93      493.01     35.01 o 
   0  -6   9     1090.45     1076.32     53.31 o 
   1  -6   9     1331.33     1356.27     50.44 o 
   2  -6   9      632.87      646.41     44.16 o 
   3  -6   9      236.94      230.68     27.33 o 
   4  -6   9      126.57      160.45     23.29 o 
   5  -6   9       67.67       62.86     15.88 o 
   6  -6   9       99.47       96.18     19.49 o 
   7  -6   9       42.24       39.27     15.09 o 
  -6  -5   9      142.45      145.04     23.15 o 
  -5  -5   9     1115.51     1249.79     64.90 o 
  -4  -5   9      574.53      584.76     27.04 o 
  -3  -5   9      634.11      654.85     27.91 o 
  -2  -5   9        6.09        5.68      3.83 o 
  -1  -5   9       85.36       94.04      9.00 o 
   0  -5   9     1594.57     1596.68     63.36 o 
   1  -5   9     1597.98     1656.33     69.32 o 
   2  -5   9       76.44       72.38     14.61 o 
   3  -5   9      105.34      108.82     18.58 o 
   4  -5   9      176.51      176.67     24.42 o 
   5  -5   9      286.44      296.23     32.25 o 
   6  -5   9        1.21        3.65      8.08 o 
   7  -5   9        0.05      -11.10     11.10 o 
  -7  -4   9      654.57      705.37     52.07 o 
  -6  -4   9      340.43      394.76     36.41 o 
  -5  -4   9      362.12      342.40     31.97 o 
  -4  -4   9       74.10       60.44      6.16 o 
  -3  -4   9      969.30      962.91     24.95 o 
  -2  -4   9       70.43       84.91      7.14 o 
  -1  -4   9      528.78      521.98     15.63 o 
   0  -4   9      181.96      201.26     10.91 o 
   1  -4   9      177.86      155.39     11.17 o 
   2  -4   9      312.93      314.22     29.45 o 
   3  -4   9     1430.69     1532.87     69.49 o 
   4  -4   9       72.13       72.43     15.77 o 
   5  -4   9      120.10      162.98     24.36 o 
   6  -4   9       33.92       30.50     13.12 o 
  -7  -3   9      287.78      250.74     30.12 o 
  -6  -3   9       90.86      100.50     18.61 o 
  -5  -3   9      545.46      584.16     40.94 o 
  -4  -3   9      279.75      287.98     13.18 o 
  -3  -3   9     1506.13     1552.36     32.23 o 
  -2  -3   9      300.74      310.76     13.37 o 
  -1  -3   9      157.51      152.76      8.22 o 
   0  -3   9      527.46      535.48     17.54 o 
   1  -3   9     3073.81     3072.07     54.99 o 
   2  -3   9      204.77      184.52     23.29 o 
   3  -3   9      121.49      105.91     17.80 o 
   4  -3   9       73.93       85.98     17.60 o 
   5  -3   9      411.00      459.47     40.86 o 
   6  -3   9        5.52        0.86      7.29 o 
  -7  -2   9      165.10      189.92     25.53 o 
  -6  -2   9      239.05      255.62     19.62 o 
  -5  -2   9     1252.29     1192.44     58.31 o 
  -4  -2   9     1805.06     1888.47     70.52 o 
  -3  -2   9       87.30       95.55      7.30 o 
  -2  -2   9      860.08      869.67     19.61 o 
  -1  -2   9     1642.23     1637.13     42.26 o 
   0  -2   9      437.78      440.30     15.29 o 
   1  -2   9      237.07      244.04     16.72 o 
   2  -2   9      106.50      102.52     16.59 o 
   3  -2   9      226.40      243.13     27.24 o 
   4  -2   9      452.81      488.20     40.27 o 
   5  -2   9      109.08       63.18     16.48 o 
   6  -2   9        7.15        7.66      8.85 o 
  -8  -1   9      126.39      147.33     23.50 o 
  -7  -1   9     1453.87     1523.16     72.78 o 
  -6  -1   9     1609.14     1575.70     69.50 o 
  -5  -1   9        6.12       -1.82      4.56 o 
  -4  -1   9       71.25       58.88     11.45 o 
  -3  -1   9      598.28      582.50     14.87 o 
  -2  -1   9      660.58      674.78     16.79 o 
  -1  -1   9      163.70      159.09      9.40 o 
   0  -1   9      633.93      610.98     17.70 o 
   1  -1   9      141.71      133.99     12.76 o 
   2  -1   9      577.00      630.58     41.96 o 
   3  -1   9       46.92       35.83     12.22 o 
   4  -1   9      138.93      143.99     22.37 o 
   5  -1   9       34.81       60.45     16.27 o 
  -8   0   9     1072.51     1081.15     62.78 o 
  -7   0   9      116.63       99.73     18.40 o 
  -6   0   9       54.72       43.59     11.32 o 
  -5   0   9      258.96      211.44     22.84 o 
  -4   0   9      423.87      534.74     34.12 o 
  -3   0   9      234.78      247.37     13.71 o 
  -2   0   9      342.12      321.21     13.57 o 
  -1   0   9       16.31       13.05      3.17 o 
   0   0   9     1351.28     1353.63     40.80 o 
   1   0   9      602.46      597.56     21.42 o 
   2   0   9      171.48      190.11     23.67 o 
   3   0   9      140.11      153.01     22.54 o 
   4   0   9       57.26       53.99     14.49 o 
   5   0   9        1.58        2.76      7.47 o 
  -8   1   9       11.69       -9.23      9.23 o 
  -7   1   9       79.31       73.33     15.29 o 
  -6   1   9     1415.29     1546.51     67.72 o 
  -5   1   9     1400.88     1356.41     59.40 o 
  -4   1   9      201.02      205.13     20.68 o 
  -3   1   9      124.02      110.43      7.99 o 
  -2   1   9     1428.15     1439.62     30.97 o 
  -1   1   9        2.86       -0.83      3.64 o 
   0   1   9      128.34      121.28     12.33 o 
   1   1   9      118.35      123.46      9.71 o 
   2   1   9      214.97      219.01     25.85 o 
   3   1   9       54.04       38.51     11.55 o 
   4   1   9      111.29      135.13     22.86 o 
  -8   2   9      861.02      897.27     56.75 o 
  -7   2   9     1135.40     1160.57     61.49 o 
  -6   2   9      164.33      199.95     24.10 o 
  -5   2   9       13.67       18.43      9.25 o 
  -4   2   9      584.03      671.42     38.38 o 
  -3   2   9      479.24      483.41     17.44 o 
  -2   2   9      214.06      189.91     10.95 o 
  -1   2   9      346.91      338.50     20.13 o 
   0   2   9       57.26       59.95      9.44 o 
   1   2   9       31.59       24.97      6.65 o 
   2   2   9      479.19      491.01     26.05 o 
   3   2   9       97.83       93.26     12.41 o 
  -8   3   9      221.06      210.50     27.36 o 
  -7   3   9      184.12      164.93     23.06 o 
  -6   3   9      531.57      516.57     38.52 o 
  -5   3   9      625.58      707.30     43.00 o 
  -4   3   9       80.98       85.35     13.93 o 
  -3   3   9      431.34      445.44     33.54 o 
  -2   3   9        4.46       19.21      5.52 o 
  -1   3   9        0.63       -5.48      6.28 o 
   0   3   9      116.65      112.22     12.52 o 
   1   3   9      237.17      233.11     18.95 o 
   2   3   9        4.83        3.75      8.02 o 
  -8   4   9        3.93       -4.11      7.28 o 
  -7   4   9      654.92      691.00     48.36 o 
  -6   4   9      248.83      216.21     25.57 o 
  -5   4   9      518.50      518.26     37.75 o 
  -4   4   9       91.75       92.56     15.04 o 
  -3   4   9      227.29      207.50     25.07 o 
  -2   4   9       40.43       50.71     10.93 o 
  -1   4   9      187.12      211.61     17.08 o 
   0   4   9       56.50       49.27      9.16 o 
   1   4   9        1.02        7.35      5.68 o 
  -8   5   9      188.40      160.15     25.50 o 
  -7   5   9     1007.58     1059.68     61.67 o 
  -6   5   9       56.63       49.55     13.39 o 
  -5   5   9      353.08      351.71     31.73 o 
  -4   5   9      111.30      127.98     13.58 o 
  -3   5   9      223.22      218.76     26.04 o 
  -2   5   9        2.61        9.15      5.99 o 
  -1   5   9        0.08        6.09     13.43 o 
   0   5   9       31.44       24.89      7.15 o 
  -7   6   9      145.78      184.70     26.18 o 
  -6   6   9      111.19       83.56     17.23 o 
  -5   6   9      375.61      371.70     33.46 o 
  -4   6   9        3.44        5.75      7.70 o 
  -3   6   9       75.80      109.46     19.15 o 
  -2   6   9        3.81       10.49     13.33 o 
   1 -10  10      224.61      289.78     33.19 o 
   2 -10  10      430.01      517.74     45.19 o 
   3 -10  10       57.65       71.28     18.21 o 
   4 -10  10       16.42       26.64     11.52 o 
  -1  -9  10      455.17      446.19     39.52 o 
   0  -9  10      720.49      732.47     51.36 o 
   1  -9  10       45.04       44.50     12.84 o 
   2  -9  10       34.81       44.39     14.44 o 
   3  -9  10      239.35      248.30     30.87 o 
   4  -9  10      148.67      193.35     29.52 o 
   5  -9  10       37.63       30.40     12.35 o 
  -3  -8  10      495.62      541.14     41.92 o 
  -2  -8  10     1328.66     1515.37     71.34 o 
  -1  -8  10      161.92      169.28     23.11 o 
   0  -8  10       28.32        2.44      5.81 o 
   1  -8  10       18.34       35.67     12.55 o 
   2  -8  10      330.51      284.20     31.36 o 
   3  -8  10      182.14      226.82     20.68 o 
   4  -8  10      197.20      203.64     29.26 o 
   5  -8  10        0.44       -0.06      5.89 o 
  -4  -7  10      758.83      748.52     35.09 o 
  -3  -7  10      106.92      107.73     12.96 o 
  -2  -7  10       12.30       24.66      8.66 o 
  -1  -7  10       21.90       19.09      9.04 o 
   0  -7  10       83.64       85.32     16.09 o 
   1  -7  10      144.28      133.29     20.27 o 
   2  -7  10      529.38      593.65     31.64 o 
   3  -7  10      130.61      118.45     21.73 o 
   4  -7  10      225.02      270.15     32.40 o 
   5  -7  10       80.08       90.31     19.80 o 
   6  -7  10      114.58      125.53     24.28 o 
  -5  -6  10      373.49      423.47     39.40 o 
  -4  -6  10      150.00      165.04     15.45 o 
  -3  -6  10       34.53       29.81      6.26 o 
  -2  -6  10      827.26      785.54     32.41 o 
  -1  -6  10     1210.93     1154.06     56.29 o 
   0  -6  10      172.32      151.66     19.99 o 
   1  -6  10        6.35       10.06      4.87 o 
   2  -6  10      275.82      254.77     29.05 o 
   3  -6  10       99.29      129.89     21.92 o 
   4  -6  10      124.36      118.64     21.32 o 
   5  -6  10       34.59       29.68     12.70 o 
   6  -6  10       25.57       35.21     15.27 o 
  -5  -5  10      248.51      242.45     28.95 o 
  -4  -5  10      239.82      249.00     27.51 o 
  -3  -5  10     1785.41     1816.04     49.66 o 
  -2  -5  10     1078.52     1112.56     28.33 o 
  -1  -5  10      163.24      162.47     11.63 o 
   0  -5  10      711.95      706.46     23.49 o 
   1  -5  10      164.48      163.93     21.74 o 
   2  -5  10      189.64      185.93     24.06 o 
   3  -5  10      437.78      441.32     38.63 o 
   4  -5  10        2.16       -7.47      7.47 o 
   5  -5  10        7.71       14.50      9.16 o 
   6  -5  10       81.60       81.03     19.92 o 
  -6  -4  10        0.49       -7.79      7.79 o 
  -5  -4  10     1699.70     1758.96     77.74 o 
  -4  -4  10      399.81      406.78     33.85 o 
  -3  -4  10      562.15      568.45     19.59 o 
  -2  -4  10        1.02       -0.17      2.06 o 
  -1  -4  10      447.13      432.55     14.87 o 
   0  -4  10      750.97      714.07     21.87 o 
   1  -4  10      350.25      346.18     31.20 o 
   2  -4  10       29.43       26.40      9.62 o 
   3  -4  10       72.67       59.94     14.24 o 
   4  -4  10        8.74       21.27     10.73 o 
   5  -4  10      278.18      269.15     33.05 o 
  -6  -3  10      375.47      377.06     35.35 o 
  -5  -3  10     1267.12     1275.33     40.73 o 
  -4  -3  10      287.69      287.83     24.30 o 
  -3  -3  10      362.82      394.65     15.95 o 
  -2  -3  10       82.69       76.05      6.02 o 
  -1  -3  10     1063.73     1056.39     25.19 o 
   0  -3  10      264.09      241.46     16.69 o 
   1  -3  10        4.39        6.44      7.01 o 
   2  -3  10      240.77      247.01     27.07 o 
   3  -3  10      494.27      503.98     40.88 o 
   4  -3  10        6.98       31.39     11.46 o 
   5  -3  10       48.67       43.67     14.32 o 
  -7  -2  10      197.05      184.65     26.08 o 
  -6  -2  10      724.56      768.48     49.71 o 
  -5  -2  10       45.71       54.92     13.41 o 
  -4  -2  10      481.52      489.18     25.24 o 
  -3  -2  10     1940.98     1943.87     48.35 o 
  -2  -2  10      560.73      573.91     16.46 o 
  -1  -2  10      267.97      254.92     20.41 o 
   0  -2  10      415.88      401.80     21.77 o 
   1  -2  10      125.17      125.99     13.10 o 
   2  -2  10       21.40       22.40      9.22 o 
   3  -2  10      118.35      125.87     21.07 o 
   4  -2  10       29.94       19.10      9.85 o 
   5  -2  10      193.40      210.98     29.59 o 
  -7  -1  10       17.10       26.83     10.45 o 
  -6  -1  10      201.23      228.41     26.36 o 
  -5  -1  10     1403.95     1360.54     62.44 o 
  -4  -1  10     1993.66     2064.78     52.99 o 
  -3  -1  10       12.50        5.51      3.31 o 
  -2  -1  10      135.69      141.43      8.68 o 
  -1  -1  10      760.98      750.17     29.51 o 
   0  -1  10      467.89      469.65     24.03 o 
   1  -1  10        8.13       12.55      6.03 o 
   2  -1  10       30.21       35.58     12.06 o 
   3  -1  10       23.21       22.55     10.91 o 
   4  -1  10      131.20      137.47     22.94 o 
  -7   0  10      287.64      273.24     30.05 o 
  -6   0  10     1370.34     1465.11     68.16 o 
  -5   0  10      293.47      269.18     26.57 o 
  -4   0  10       58.58       43.57      7.37 o 
  -3   0  10      258.33      265.06     16.97 o 
  -2   0  10      860.16      932.08     25.11 o 
  -1   0  10      283.76      265.78     17.78 o 
   0   0  10      207.99      212.16     16.63 o 
   1   0  10       48.47       65.65     10.32 o 
   2   0  10      214.89      227.59     27.10 o 
   3   0  10        6.74        1.96      6.98 o 
   4   0  10       76.11      106.35     20.77 o 
  -8   1  10      707.21      693.80     50.82 o 
  -7   1  10      247.81      257.42     29.05 o 
  -6   1  10      186.17      173.65     22.70 o 
  -5   1  10        2.46        5.67      5.82 o 
  -4   1  10     1485.51     1456.60     44.20 o 
  -3   1  10     1171.81     1139.14     85.87 o 
  -2   1  10       15.94       23.82      5.71 o 
  -1   1  10       43.89       49.06     12.27 o 
   0   1  10      384.52      398.29     35.30 o 
   1   1  10       25.74       19.65     14.69 o 
   2   1  10       34.77       51.17     14.88 o 
   3   1  10       18.00       27.07     10.27 o 
  -7   2  10      137.19      140.57     21.63 o 
  -6   2  10      568.47      614.54     42.99 o 
  -5   2  10     1258.17     1248.93     58.86 o 
  -4   2  10      278.28      297.38     19.54 o 
  -3   2  10        0.03       -5.78      6.94 o 
  -2   2  10      932.57      958.78     34.77 o 
  -1   2  10      249.83      266.05     18.75 o 
   0   2  10       35.05       33.42      7.42 o 
   1   2  10        7.48        4.19      8.47 o 
   2   2  10       27.86       22.65      9.90 o 
  -7   3  10      469.49      453.56     39.53 o 
  -6   3  10      329.27      329.74     31.59 o 
  -5   3  10      419.12      429.40     34.23 o 
  -4   3  10      183.10      202.52     16.42 o 
  -3   3  10      531.53      503.01     38.99 o 
  -2   3  10       95.56       80.46     10.63 o 
  -1   3  10       82.62       74.76     10.44 o 
   0   3  10       72.56       70.25     10.71 o 
   1   3  10        0.33        6.56      5.22 o 
  -7   4  10      386.20      475.28     40.82 o 
  -6   4  10       10.45       -2.09      5.89 o 
  -5   4  10      205.27      236.58     26.01 o 
  -4   4  10      307.06      281.33     30.31 o 
  -3   4  10      684.67      666.72     46.46 o 
  -2   4  10       33.84       18.25      8.76 o 
  -1   4  10      285.47      258.99     19.97 o 
   0   4  10       52.68       63.09     10.75 o 
  -6   5  10       29.00       23.40     10.13 o 
  -5   5  10     1085.33     1200.22     66.29 o 
  -4   5  10      214.15      190.86     25.73 o 
  -3   5  10       72.27       80.63     16.85 o 
  -2   5  10      183.56      215.97     27.63 o 
   0  -9  11       18.84        8.33      7.25 o 
   1  -9  11      306.07      314.64     34.64 o 
   2  -9  11      250.63      241.12     30.89 o 
   3  -9  11        4.06        7.08      9.14 o 
  -2  -8  11        0.30       -8.84      8.84 o 
  -1  -8  11      657.86      641.16     46.53 o 
   0  -8  11     1253.66     1247.21     66.21 o 
   1  -8  11       40.26       46.01     13.46 o 
   2  -8  11      122.95      117.26     20.86 o 
   3  -8  11       51.61       46.12      9.57 o 
   4  -8  11       64.97       55.70     15.99 o 
  -3  -7  11      215.91      198.26     17.79 o 
  -2  -7  11      454.57      477.65     26.92 o 
  -1  -7  11      211.46      216.66     17.79 o 
   0  -7  11      245.53      207.08     25.75 o 
   1  -7  11       27.61       24.12      9.95 o 
   2  -7  11      692.20      622.53     33.59 o 
   3  -7  11      209.27      214.08     29.18 o 
   4  -7  11       69.62       83.36     18.35 o 
  -4  -6  11      243.75      230.16     28.10 o 
  -3  -6  11      714.62      720.66     47.56 o 
  -2  -6  11      245.12      254.06     20.92 o 
  -1  -6  11       86.34       71.34      9.98 o 
   0  -6  11      200.53      212.91     16.34 o 
   1  -6  11      596.00      592.49     30.97 o 
   2  -6  11      328.90      293.64     32.52 o 
   3  -6  11        8.92        9.04      8.42 o 
   4  -6  11      116.90       96.09     20.38 o 
  -4  -5  11      293.76      247.42     28.36 o 
  -3  -5  11      680.15      716.01     45.57 o 
  -2  -5  11      230.66      213.62     16.15 o 
  -1  -5  11     1004.78     1000.30     51.04 o 
   0  -5  11      203.20      203.14     16.83 o 
   1  -5  11       50.54       53.08     13.79 o 
   2  -5  11       92.20       90.13     18.38 o 
   3  -5  11       50.97       53.38     14.05 o 
   4  -5  11       89.78       75.82     17.77 o 
  -5  -4  11      135.94      161.04     23.11 o 
  -4  -4  11       21.24        5.52      4.68 o 
  -3  -4  11     1042.66     1072.68     36.64 o 
  -2  -4  11      503.09      486.37     18.82 o 
  -1  -4  11      571.94      588.58     18.34 o 
   0  -4  11       22.52       14.51      7.69 o 
   1  -4  11      383.04      412.05     35.59 o 
   2  -4  11      312.60      276.43     30.37 o 
   3  -4  11       23.69       24.04      9.92 o 
   4  -4  11        2.59        1.97      7.32 o 
  -6  -3  11       31.14       18.51      9.79 o 
  -5  -3  11      954.78      997.59     57.01 o 
  -4  -3  11      197.50      197.08     15.49 o 
  -3  -3  11      957.18      961.71     34.16 o 
  -2  -3  11      287.54      314.58     26.69 o 
  -1  -3  11       63.50       54.10      6.58 o 
   0  -3  11      169.91      172.87     15.09 o 
   1  -3  11      728.29      719.38     47.06 o 
   2  -3  11      238.01      215.06     26.83 o 
   3  -3  11       30.17       40.42     13.27 o 
   4  -3  11       90.34       88.74     19.90 o 
  -6  -2  11       25.15       19.38      6.24 o 
  -5  -2  11      331.58      332.37     21.15 o 
  -4  -2  11      862.11      944.22     57.27 o 
  -3  -2  11        0.13       -0.91      2.98 o 
  -2  -2  11      178.12      169.46     13.51 o 
  -1  -2  11     1315.01     1346.07     70.44 o 
   0  -2  11      435.76      446.20     26.36 o 
   1  -2  11        5.93        8.45      7.20 o 
   2  -2  11       71.38       63.61     15.26 o 
   3  -2  11       65.37       77.64     17.03 o 
  -6  -1  11      807.29      777.59     50.99 o 
  -5  -1  11        0.27       -5.22      5.22 o 
  -4  -1  11       46.93       48.03      8.03 o 
  -3  -1  11      628.75      676.20     28.38 o 
  -2  -1  11     1160.24     1117.41     55.36 o 
  -1  -1  11        0.73        6.94      4.52 o 
   0  -1  11       88.67       90.65     22.04 o 
   1  -1  11      161.46      175.11     23.21 o 
   2  -1  11       77.80       86.41     17.97 o 
   3  -1  11        6.56       -6.47      6.75 o 
  -6   0  11       24.52       23.92      9.97 o 
  -5   0  11      144.04      133.40     15.75 o 
  -4   0  11      520.62      582.43     27.63 o 
  -3   0  11      128.07      111.88     17.67 o 
  -2   0  11       29.54       36.72     11.63 o 
  -1   0  11       30.53       35.80      8.27 o 
   0   0  11      677.86      713.39     32.48 o 
   1   0  11      159.46      158.99     18.93 o 
   2   0  11       45.71       37.01     11.71 o 
  -6   1  11      285.01      258.26     28.54 o 
  -5   1  11      133.62      151.48     14.99 o 
  -4   1  11      178.14      178.41     15.60 o 
  -3   1  11      153.84      119.47     19.15 o 
  -2   1  11      670.70      672.43     45.15 o 
  -1   1  11      624.04      601.94     37.36 o 
   0   1  11       58.82       60.88      9.84 o 
   1   1  11       72.47       78.37     12.70 o 
  -6   2  11       10.65       -0.29      5.43 o 
  -5   2  11       17.06       27.67      6.74 o 
  -4   2  11      253.98      279.19     29.85 o 
  -3   2  11      391.32      421.48     36.47 o 
  -2   2  11       96.61      100.84     18.96 o 
  -1   2  11      109.99      104.80     12.70 o 
   0   2  11      195.92      215.84     30.79 o 
  -6   3  11      375.79      378.67     35.09 o 
  -5   3  11      132.87      132.14     21.58 o 
  -4   3  11        4.50       -0.28      6.06 o 
  -3   3  11      339.65      398.85     36.87 o 
  -2   3  11       12.35       20.30     10.02 o 
  -1   3  11       27.94        8.67      8.24 o 
  -4   4  11        4.13       13.75      9.49 o 
  -3   4  11       28.80       16.25      9.45 o 
  -1  -7  12       69.17       61.13     14.54 o 
   0  -7  12      241.52      217.27     26.94 o 
   1  -7  12       51.37       56.75     14.78 o 
   2  -7  12       18.08       23.03      8.21 o 
  -2  -6  12      160.88      127.26     19.14 o 
  -1  -6  12      344.49      340.50     31.65 o 
   0  -6  12      311.26      300.69     30.73 o 
   1  -6  12       89.45       95.29     13.20 o 
   2  -6  12      238.16      243.79     31.00 o 
   3  -6  12      257.82      256.63     32.77 o 
  -3  -5  12      804.81      824.47     50.37 o 
  -2  -5  12      254.67      288.34     27.48 o 
  -1  -5  12      317.39      302.64     28.72 o 
   0  -5  12       82.48       75.79     11.27 o 
   1  -5  12      344.21      351.68     35.30 o 
   2  -5  12       86.81       99.76     20.07 o 
   3  -5  12       74.52       50.84     14.84 o 
  -4  -4  12      116.62      112.39     18.66 o 
  -3  -4  12      178.76      201.50     23.73 o 
  -2  -4  12       82.65       63.28     12.38 o 
  -1  -4  12      305.84      321.75     20.66 o 
   0  -4  12       62.69       72.03     17.09 o 
   1  -4  12      165.69      175.27     24.47 o 
   2  -4  12        6.93        1.09      8.44 o 
   3  -4  12       18.23       33.15     12.79 o 
  -4  -3  12        0.38        0.30     14.40 o 
  -3  -3  12      489.76      519.93     25.71 o 
  -2  -3  12        3.12        4.68      6.19 o 
  -1  -3  12      338.09      338.08     21.55 o 
   0  -3  12      163.39      170.36     16.02 o 
   1  -3  12       24.51       31.73     11.85 o 
   2  -3  12       98.85      113.98     20.73 o 
  -5  -2  12      305.21      262.78     19.76 o 
  -4  -2  12       41.57       32.19     14.07 o 
  -3  -2  12      329.77      314.89     29.07 o 
  -2  -2  12      261.90      272.22     27.28 o 
  -1  -2  12        5.99        3.83      5.19 o 
   0  -2  12       23.34       31.07      7.73 o 
   1  -2  12      317.00      286.48     31.15 o 
   2  -2  12      171.83      183.05     26.57 o 
  -5  -1  12      714.02      729.27     33.23 o 
  -4  -1  12      396.86      382.68     23.01 o 
  -3  -1  12      100.88      104.16     17.32 o 
  -2  -1  12       30.18       18.28      8.31 o 
  -1  -1  12       39.00       43.29     11.90 o 
   0  -1  12      163.19      161.85     16.16 o 
   1  -1  12       21.98       33.49     11.54 o 
  -5   0  12        0.52       -4.44      4.44 o 
  -4   0  12      259.12      301.87     30.66 o 
  -3   0  12      121.55      150.18     21.88 o 
  -2   0  12      190.76      202.35     25.06 o 
  -1   0  12        1.90       13.82      8.82 o 
   0   0  12       41.09       34.80      9.27 o 
  -5   1  12      179.49      188.56     25.34 o 
  -4   1  12      488.89      496.33     40.36 o 
  -3   1  12       29.66       24.22      9.85 o 
  -2   1  12        2.67       13.32      8.37 o 
  -1   1  12       48.16       60.02     15.30 o 
  -3   2  12        9.61        6.71      9.78 o 
  -1  -4  13       87.22      100.86     17.17 o 
  -2  -3  13       27.53       21.71      8.61 o 
  -1  -3  13      366.40      387.16     34.45 o 
                                                 
